# Supplementary material for: Chronic activation of p38α in skeletal muscle causes necrotic changes, but also abolishes expression of MK2, MK3, and MKK6 and the muscle recovers
Source: J Biol Chem. 2026 Mar 4;302(4):111338. doi: 10.1016/j.jbc.2026.111338 (PMC13066812; doi:10.1016/j.jbc.2026.111338)
Supplement: Supplementary Material 2 [file mmc2.xlsx]

## Sheet: K8 cluster
Gene_stable_ID	Gene_name	Gene_description	Gene_type	Chromosome/scaffold_name	Gene_start_(bp)	Gene_end_(bp)	Strand	Transcript_stable_ID	Transcript_start_(bp)	Transcript_end_(bp)	NCBI_gene_(formerly_Entrezgene)_ID	RefSeq_ID	GO_term_name	K1_counts	K2_counts	K3_counts	K4_counts	K5_counts	K6_counts	K7_counts	K8_counts	K9_counts	K10_counts	K11_counts	K12_counts	K13_counts	K14_counts	K15_counts	K16_counts	K1_DESeq2_normc	K2_DESeq2_normc	K3_DESeq2_normc	K4_DESeq2_normc	K5_DESeq2_normc	K6_DESeq2_normc	K7_DESeq2_normc	K8_DESeq2_normc	K9_DESeq2_normc	K10_DESeq2_normc	K11_DESeq2_normc	K12_DESeq2_normc	K13_DESeq2_normc	K14_DESeq2_normc	K15_DESeq2_normc	K16_DESeq2_normc	r_avg	d_1.5h_avg	d_4h_avg	d_8h_avg
ENSMUSG00000000126	Wnt9a	wingless-type_MMTV_integration_site_family,_member_9A	protein_coding	11	59197754	59224378	+	ENSMUST00000000128;ENSMUST00000108783	59197754;59197756	59224378	216795	?;NM_139298	extracellular_region;signaling_receptor_binding;Wnt_signaling_pathway;animal_organ_morphogenesis;receptor_ligand_activity;negative_regulation_of_cell_population_proliferation;canonical_Wnt_signaling_pathway;multicellular_organism_development;protein_binding;negative_regulation_of_cysteine-type_endopeptidase_activity_involved_in_apoptotic_process;extracellular_space;cytokine_activity;negative_regu…	289	192	279	267	191	143	207	258	215	420	281	212	730	387	380	331	270.661	211.279	270.463	295.174	205.815	162.928	210.439	241.06	252.133	386.169	242.183	248.74	627.424	318.706	354.188	304.943	240.97	282.818	184.371	225.749
ENSMUSG00000000131	Xpo6	exportin_6	protein_coding	7	125700887	125799673	-	ENSMUST00000168189;ENSMUST00000009344;ENSMUST00000166719;ENSMUST00000167315;ENSMUST00000170675;ENSMUST00000171861;ENSMUST00000168933;ENSMUST00000168564;ENSMUST00000165608;ENSMUST00000165660;ENSMUST00000166538;ENSMUST00000167268;ENSMUST00000166540;ENSMUST00000164741;ENSMUST00000168649;ENSMUST00000169059;ENSMUST00000167147;ENSMUST00000166368;ENSMUST00000163959;ENSMUST00000206784	125700887;125700888;125700893;125700906;125701241;125701518;125703929;125707693;125712071;125717643;125727399;125739815;125748468;125750860;125760180;125768440;125778946	125799673;125799580;125703980;125709223;125760043;125706338;125704193;125706301;125712065;125711997;125739834;125799594;125752207;125760184;125760192;125799514;125799100;125780809;125799585;125786280	74204	NM_001311143;NM_028816	nucleolus;cytosol;nucleoplasm;nucleus;cytoplasm;protein-containing_complex;protein_transport;plasma_membrane;intracellular_protein_transport;small_GTPase_binding;nuclear_export_signal_receptor_activity;protein_export_from_nucleus;nucleocytoplasmic_transport;macromolecule_localization;organic_substance_transport	784	1485	478	343	612	1072	584	802	687	760	1428	512	1207	2031	1177	944	734.249	1634.11	463.374	379.193	659.47	1221.39	593.702	749.342	805.653	698.782	1230.74	600.73	1037.4	1672.59	1097.05	869.686	1184.18	421.284	940.43	671.522
ENSMUSG00000000204	Slfn4	schlafen_4	protein_coding	11	83066012	83081042	+	ENSMUST00000000208;ENSMUST00000215472;ENSMUST00000167596	83066012;83067429;83066020	83081042;83081035;83080875	20558	NM_011410;NM_001302559	molecular_function;cellular_component;response_to_bacterium	2	0	1	0	5	13	3	0	1	3	5	6	7	42	3	1	1.87308	0	0.969401	0	5.38782	14.8116	3.04984	0	1.17271	2.75835	4.3093	7.0398	6.01639	34.5883	2.79622	0.921278	0.936542	0.4847	10.0997	1.52492
ENSMUSG00000000732	Icosl	icos_ligand	protein_coding	10	77905136	77919747	+	ENSMUST00000105393;ENSMUST00000217675;ENSMUST00000219038;ENSMUST00000219633	77905136;77905194;77906995;77909173	77915359;77911424;77919747	50723	NM_015790	protein_binding;membrane;integral_component_of_membrane;external_side_of_plasma_membrane;plasma_membrane;signal_transduction;integral_component_of_plasma_membrane;immune_system_process;identical_protein_binding;signaling_receptor_binding;regulation_of_cytokine_production;T_cell_receptor_signaling_pathway;adaptive_immune_response;cytoplasmic_ribonucleoprotein_granule;B_cell_activation;isotype_swit…	43	34	42	45	47	62	41	46	20	42	38	28	98	158	56	84	40.2713	37.4139	40.7148	49.7484	50.6456	70.6401	41.6811	42.9797	23.4542	38.6169	32.7507	32.8524	84.2295	130.118	52.1961	77.3873	38.8426	45.2316	60.6428	42.3304
ENSMUSG00000000743	Chmp1a	charged_multivesicular_body_protein_1A	protein_coding	8	123931003	123939502	-	ENSMUST00000000759;ENSMUST00000167655;ENSMUST00000212107;ENSMUST00000172336	123931003;123932344;123934818;123936326	123939499;123936508;123936986;123939502	234852	NM_145606	negative_regulation_of_gene_expression;nucleus;cytoplasm;membrane;mitotic_chromosome_condensation;endosome;protein_transport;microtubule_organizing_center;plasma_membrane;vesicle-mediated_transport;cell_cycle;endomembrane_system;protein_binding;cell_division;nuclear_matrix;vacuolar_transport;endosome_membrane;identical_protein_binding;early_endosome;protein_homodimerization_activity;nuclear_pore;…	1218	1125	1331	1248	1209	1108	1282	1317	1003	1453	1796	1306	1902	2029	1252	1147	1140.71	1237.96	1290.27	1379.69	1302.78	1262.41	1303.3	1230.53	1176.23	1335.96	1547.9	1532.33	1634.74	1670.94	1166.96	1056.71	1189.33	1334.98	1282.59	1266.91
ENSMUSG00000000889	Dbh	dopamine_beta_hydroxylase	protein_coding	2	27055245	27073212	+	ENSMUST00000000910;ENSMUST00000155290	27055245;27067105	27073212;27067384	?	NM_138942	synapse;cytoplasm;axon;locomotory_behavior;regulation_of_cell_population_proliferation;membrane;integral_component_of_membrane;metal_ion_binding;extracellular_space;copper_ion_binding;catalytic_activity;intracellular_membrane-bounded_organelle;cytoplasmic_vesicle;oxidoreductase_activity;monooxygenase_activity;endoplasmic_reticulum;centriolar_satellite;apical_part_of_cell;glucose_homeostasis;dendr…	0	0	2	0	2	0	0	1	0	2	4	4	30	10	4	4	0	0	1.9388	0	2.15513	0	0	0.934341	0	1.8389	3.44744	4.6932	25.7845	8.2353	3.72829	3.68511	0	0.969401	1.07756	0.467171
ENSMUSG00000000915	Hip1r	huntingtin_interacting_protein_1_related	protein_coding	5	124111691	124143621	+	ENSMUST00000000939;ENSMUST00000167879;ENSMUST00000166258;ENSMUST00000171407;ENSMUST00000198664;ENSMUST00000167325;ENSMUST00000166684	124111691;124118317;124132868;124137473;124137849;124138446;124138662	124143621;124128047;124135462;124139070;124139725;124139751;124139737	29816	NM_145070	cytosol;cytoplasm;membrane;plasma_membrane;intracellular_membrane-bounded_organelle;cytoplasmic_vesicle;actin_binding;phosphatidylinositol_binding;apoptotic_process;phospholipid_binding;clathrin_binding;regulation_of_clathrin-dependent_endocytosis;clathrin-coated_vesicle;endomembrane_system;perinuclear_region_of_cytoplasm;endocytosis;actin_filament_binding;identical_protein_binding;protein_homodi…	125	242	200	319	144	415	152	328	131	411	368	387	1564	1788	275	151	117.068	266.299	193.88	352.661	155.169	472.833	154.525	306.464	153.625	377.894	317.165	454.067	1344.23	1472.47	256.32	139.113	191.683	273.271	314.001	230.495
ENSMUSG00000001056	Nhp2	NHP2_ribonucleoprotein	protein_coding	11	51510562	51514541	+	ENSMUST00000127405;ENSMUST00000001083	51510562;51510598	51514541;51514256	52530	NM_026631;NM_001364736	mRNA_3'-UTR_binding;RNA_binding;telomere_maintenance_via_telomerase;telomerase_holoenzyme_complex;nucleus;nucleolus;ribosome_biogenesis;rRNA_processing;U3_snoRNA_binding;protein_binding;maturation_of_LSU-rRNA;Cajal_body;box_H/ACA_snoRNA_binding;box_H/ACA_snoRNP_complex;telomerase_RNA_binding;snoRNA_guided_rRNA_pseudouridine_synthesis;rRNA_pseudouridine_synthesis;snRNA_pseudouridine_synthesis;box_…	416	283	435	375	505	226	448	310	435	669	551	635	759	1608	454	617	389.601	311.416	421.689	414.57	544.17	257.495	455.443	289.646	510.129	615.112	474.885	745.045	652.349	1324.24	423.161	568.428	350.509	418.13	400.832	372.544
ENSMUSG00000001131	Timp1	tissue_inhibitor_of_metalloproteinase_1	protein_coding	X	20736405	20740974	+	ENSMUST00000115342;ENSMUST00000009530	20736405;20736460	20740972;20740974	21857	NM_001044384;NM_001294280;NM_011593	negative_regulation_of_apoptotic_process;positive_regulation_of_cell_population_proliferation;signal_transduction;metal_ion_binding;extracellular_space;extracellular_region;zinc_ion_binding;cytokine_activity;extracellular_matrix;growth_factor_activity;enzyme_inhibitor_activity;metalloendopeptidase_inhibitor_activity;peptidase_inhibitor_activity;negative_regulation_of_peptidase_activity;protease_b…	4	0	7	8	3	7	0	17	8	6	8	17	65	345	14	30	3.74617	0	6.78581	8.84416	3.23269	7.9755	0	15.8838	9.38169	5.5167	6.89489	19.9461	55.8665	284.118	13.049	27.6383	1.87308	7.81498	5.6041	7.9419
ENSMUSG00000001248	Gramd1a	GRAM_domain_containing_1A	protein_coding	7	30829552	30855321	-	ENSMUST00000220635;ENSMUST00000185985;ENSMUST00000188032;ENSMUST00000186634;ENSMUST00000001280;ENSMUST00000185589;ENSMUST00000202814;ENSMUST00000206233;ENSMUST00000206432;ENSMUST00000185514;ENSMUST00000205298;ENSMUST00000187679;ENSMUST00000186723;ENSMUST00000085636	30829552;30831734;30831966;30832214;30834966;30839246;30840453;30840561;30841982	30833693;30850437;30850458;30850507;30832739;30837556;30843137;30839296;30850378;30851494;30855321;30850439	52857	?;NM_027898;NM_001360351	membrane;integral_component_of_membrane;cytosol;plasma_membrane;endoplasmic_reticulum;endoplasmic_reticulum_membrane;autophagy;cytoplasmic_vesicle;lipid_binding;intermembrane_lipid_transfer;lipid_transport;organelle_membrane_contact_site;autophagosome;intrinsic_component_of_endoplasmic_reticulum_membrane;sterol_binding;cholesterol_binding;extrinsic_component_of_cytoplasmic_side_of_plasma_membrane…	487	495	519	411	420	625	402	863	333	427	646	394	1024	1093	727	883	456.096	544.703	503.119	454.369	452.577	712.098	408.678	806.336	390.513	392.605	556.762	462.28	880.112	900.118	677.618	813.488	500.399	478.744	582.338	607.507
ENSMUSG00000001440	Kpnb1	karyopherin_(importin)_beta_1	protein_coding	11	97050540	97078707	-	ENSMUST00000001479;ENSMUST00000132633;ENSMUST00000153727	97050540;97053336;97055047	97078707;97055048;97056226	16211	NM_008379	protein_binding;protein-containing_complex_binding;cytosol;nucleoplasm;nucleus;cytoplasm;protein-containing_complex;protein_transport;intracellular_protein_transport;enzyme_binding;nuclear_membrane;protein_import_into_nucleus;kinesin_binding;nuclear_envelope;nuclear_pore;small_GTPase_binding;nuclear_localization_sequence_binding;protein_domain_specific_binding;mitotic_spindle_assembly;importin-al…	1436	1133	1541	1198	1215	1241	1672	1486	1679	1880	1740	1221	2455	2624	1266	1215	1344.87	1246.76	1493.85	1324.41	1309.24	1413.94	1699.78	1388.43	1968.98	1728.57	1499.64	1432.6	2110.03	2160.94	1180.01	1119.35	1295.82	1409.13	1361.59	1544.1
ENSMUSG00000001473	Tubb6	tubulin,_beta_6_class_V	protein_coding	18	67523787	67535819	+	ENSMUST00000001513;ENSMUST00000236667	67523787;67525337	67535819;67534500	67951	NM_026473	cytoplasm;nucleotide_binding;cytoskeleton_organization;cytoskeleton;microtubule;GTPase_activity;structural_constituent_of_cytoskeleton;GTP_binding;microtubule-based_process;microtubule_cytoskeleton_organization;mitotic_cell_cycle;microtubule_cytoskeleton;intercellular_bridge;mitotic_spindle	325	255	346	375	324	333	343	583	377	649	655	734	4578	9224	573	979	304.376	280.604	335.413	414.57	349.131	379.406	348.698	544.721	442.112	596.723	564.519	861.202	3934.72	7596.24	534.078	901.931	292.49	374.991	364.268	446.71
ENSMUSG00000001507	Itga3	integrin_alpha_3	protein_coding	11	94935300	94967627	-	ENSMUST00000107739;ENSMUST00000001548;ENSMUST00000120375;ENSMUST00000141693;ENSMUST00000140342;ENSMUST00000145671	94935300;94944051;94949091;94953987	94960024;94967540;94967627;94947021;94953097;94967623	16400	NM_001306071;NM_013565;NM_001306162	protein_binding;lung_development;positive_regulation_of_gene_expression;synapse;protein-containing_complex_binding;positive_regulation_of_neuron_projection_development;skin_development;regulation_of_Wnt_signaling_pathway;membrane;integral_component_of_membrane;cell_junction;external_side_of_plasma_membrane;cell_periphery;plasma_membrane;perinuclear_region_of_cytoplasm;cell_surface;cell_adhesion;c…	145	139	167	132	138	130	145	122	115	124	187	88	291	334	123	175	135.799	152.957	161.89	145.929	148.704	148.116	147.409	113.99	134.862	114.012	161.168	103.25	250.11	275.059	114.645	161.224	144.378	153.909	148.41	130.699
ENSMUSG00000001552	Jup	junction_plakoglobin	protein_coding	11	100259784	100288589	-	ENSMUST00000124659;ENSMUST00000001592;ENSMUST00000151476;ENSMUST00000107403;ENSMUST00000152774;ENSMUST00000149798;ENSMUST00000155746;ENSMUST00000128268;ENSMUST00000123903	100259784;100261445;100261885;100263122;100263183;100272123;100274141;100274221;100274230	100263542;100288575;100264951;100264134;100273918;100288589;100277567;100277596	16480	?;NM_010593	?;protein_binding;nucleus;positive_regulation_of_angiogenesis;protein-containing_complex_binding;cytoplasm;cell_migration;cytosol;skin_development;regulation_of_cell_population_proliferation;membrane;cell_junction;cell_adhesion;plasma_membrane;adherens_junction;cytoskeleton;cell-cell_adhesion;cell-cell_junction;structural_molecule_activity;lateral_plasma_membrane;positive_regulation_of_transcript…	1096	1228	1378	1502	1196	1333	1138	1549	1142	1471	2062	1454	2900	4178	1176	1147	1026.45	1351.3	1335.83	1660.49	1288.77	1518.76	1156.91	1447.29	1339.24	1352.51	1777.16	1705.98	2492.51	3440.71	1096.12	1056.71	1188.88	1498.16	1403.77	1302.1
ENSMUSG00000001768	Rin2	Ras_and_Rab_interactor_2	protein_coding	2	145517135	145729536	+	ENSMUST00000231581;ENSMUST00000144661;ENSMUST00000137180;ENSMUST00000142847;ENSMUST00000110005;ENSMUST00000147976;ENSMUST00000150449;ENSMUST00000144278;ENSMUST00000149269;ENSMUST00000145874;ENSMUST00000094480	145517135;145517287;145543117;145626654;145627900;145628036;145628082;145664070;145664209;145704564	145629247;145556909;145595592;145664222;145729536;145664624;145686738;145687007;145720894	74030;408057	?;NM_028724	?;cytoplasm;regulation_of_catalytic_activity;signal_transduction;cytosol;guanyl-nucleotide_exchange_factor_activity;vesicle-mediated_transport;GTPase_activator_activity;endocytosis;endocytic_vesicle;small_GTPase_binding;positive_regulation_of_endothelial_cell_migration;positive_regulation_of_endothelial_cell-matrix_adhesion_via_fibronectin;positive_regulation_of_vasculogenesis	177	129	105	70	126	106	83	98	116	85	134	109	358	268	115	211	165.768	141.953	101.787	77.3864	135.773	120.772	84.3789	91.5654	136.035	78.1533	115.489	127.89	307.695	220.706	107.188	194.39	153.86	89.5868	128.273	87.9721
ENSMUSG00000001794	Capns1	calpain,_small_subunit_1	protein_coding	7	29886361	29898236	-	ENSMUST00000207082;ENSMUST00000001845;ENSMUST00000108196;ENSMUST00000148973;ENSMUST00000129761;ENSMUST00000141851;ENSMUST00000146852;ENSMUST00000126116	29886361;29886367;29886415;29886593;29886908;29886932;29892971;29886368	29892397;29898236;29892531;29889651;29893206;29891835;29894461;29894473	12336	?;NM_009795	?;cytoplasm;membrane;metal_ion_binding;plasma_membrane;calcium_ion_binding;proteolysis;calcium-dependent_cysteine-type_endopeptidase_activity;cytosol;calpain_complex	3127	2202	3532	3020	3020	2366	3012	2940	2527	3197	4313	3040	4870	6793	3173	4201	2928.57	2423.1	3423.92	3338.67	3254.25	2695.72	3062.04	2746.96	2963.44	2939.48	3717.21	3566.83	4185.69	5594.24	2957.47	3870.29	2675.83	3381.3	2974.98	2904.5
ENSMUSG00000001864	Aif1l	allograft_inflammatory_factor_1-like	protein_coding	2	31840151	31863454	+	ENSMUST00000001920;ENSMUST00000151276;ENSMUST00000148056;ENSMUST00000140649;ENSMUST00000138833;ENSMUST00000128271;ENSMUST00000125457;ENSMUST00000156743;ENSMUST00000156564;ENSMUST00000145137	31840151;31840286;31840346;31840475;31840529;31850360;31851341;31851931;31853281;31859332	31863454;31859759;31861244;31859762;31861350;31861036;31859758;31860960;31861007;31861167	108897	NM_145144	cytoplasm;membrane;metal_ion_binding;plasma_membrane;calcium_ion_binding;protein-containing_complex;focal_adhesion;actin_binding;cytoskeleton;cell_projection;actin_filament_binding;ruffle_membrane;actin_cytoskeleton;actin_filament;actin_filament_bundle_assembly;ruffle_assembly	52	76	61	46	64	18	49	32	34	41	70	45	162	239	84	142	48.7002	83.6311	59.1335	50.8539	68.9642	20.5084	49.814	29.8989	39.8722	37.6975	60.3303	52.7985	139.237	196.824	78.2942	130.821	66.1656	54.9937	44.7363	39.8565
ENSMUSG00000002076	Hsf2bp	heat_shock_transcription_factor_2_binding_protein	protein_coding	17	32163743	32255323	-	ENSMUST00000238192;ENSMUST00000237527;ENSMUST00000133308;ENSMUST00000236321;ENSMUST00000138172;ENSMUST00000002145	32163743;32165056;32165069;32230256	32255323;32239102;32253511;32243003;32242179;32253482	74377	?;NM_028902	chromosome;cytoplasm;spermatogenesis;protein_binding;male_meiosis_I;female_meiosis_I;double-strand_break_repair_involved_in_meiotic_recombination	6	2	2	11	1	2	3	2	15	10	35	31	498	1601	26	31	5.61925	2.20082	1.9388	12.1607	1.07756	2.27871	3.04984	1.86868	17.5907	9.1945	30.1651	36.3723	428.023	1318.47	24.2339	28.5596	3.91004	7.04976	1.67814	2.45926
ENSMUSG00000002233	Rhoc	ras_homolog_family_member_C	protein_coding	3	104695691	104701775	+	ENSMUST00000196817;ENSMUST00000002303;ENSMUST00000106787;ENSMUST00000176347;ENSMUST00000199824;ENSMUST00000132721	104695691;104696204;104696350;104696374;104696544;104699299	104701598;104701775;104701660;104701367;104700293;104700196	11853	?;NM_001291859;NM_007484	protein_binding;nucleus;membrane;plasma_membrane;nucleotide_binding;establishment_or_maintenance_of_cell_polarity;cell_cortex;small_GTPase_mediated_signal_transduction;GTPase_activity;GTP_binding;regulation_of_actin_cytoskeleton_organization;cytoplasmic_vesicle;cleavage_furrow;neuron_projection;cell_projection;protein_kinase_binding;actin_filament_organization;cell_migration;cytoskeleton;apical_j…	318	255	444	486	416	343	300	555	390	833	1532	1105	2936	4702	887	1403	297.82	280.604	430.414	537.283	448.267	390.799	304.984	518.559	457.357	765.902	1320.37	1296.5	2523.45	3872.24	826.749	1292.55	289.212	483.848	419.533	411.772
ENSMUSG00000002265	Peg3	paternally_expressed_3	protein_coding	7	6706891	6733430	-	ENSMUST00000239104;ENSMUST00000051209;ENSMUST00000150182;ENSMUST00000143703;ENSMUST00000155910	6706891;6712394;6714695;6724932	6733420;6733418;6726214;6733430	18616	?;NM_008817	?;positive_regulation_of_transcription_by_RNA_polymerase_II;regulation_of_gene_expression;negative_regulation_of_transcription_by_RNA_polymerase_II;nucleus;cytoplasm;metal_ion_binding;DNA-binding_transcription_repressor_activity,_RNA_polymerase_II-specific;regulation_of_transcription_by_RNA_polymerase_II;RNA_polymerase_II_transcription_regulatory_region_sequence-specific_DNA_binding;DNA-binding_t…	451	872	223	114	286	604	277	238	460	252	1024	273	2447	1075	436	1306	422.38	959.557	216.176	126.029	308.184	688.172	281.602	222.373	539.447	231.702	882.545	320.311	2103.16	885.295	406.384	1203.19	690.969	171.103	498.178	251.987
ENSMUSG00000002289	Angptl4	angiopoietin-like_4	protein_coding	17	33992724	34000804	-	ENSMUST00000002360;ENSMUST00000173869;ENSMUST00000174858;ENSMUST00000174872	33992724;33993882;33995945;33995986	34000804;34000517;33997439;33998117	57875	NM_020581	negative_regulation_of_apoptotic_process;extracellular_space;extracellular_region;collagen-containing_extracellular_matrix;lipid_metabolic_process;identical_protein_binding;enzyme_inhibitor_activity;angiogenesis;signaling_receptor_binding;negative_regulation_of_endothelial_cell_apoptotic_process;cellular_response_to_starvation;positive_regulation_of_lipid_metabolic_process;triglyceride_homeostasi…	79	34	44	41	68	92	11	71	23	71	218	244	122	1401	97	277	73.9868	37.4139	42.6536	45.3263	73.2744	104.821	11.1827	66.3382	26.9724	65.281	187.886	286.285	104.857	1153.77	90.4112	255.194	55.7004	43.99	89.0476	38.7605
ENSMUSG00000002319	Ipo4	importin_4	protein_coding	14	55862857	55873414	-	ENSMUST00000047131;ENSMUST00000148351;ENSMUST00000141848;ENSMUST00000155464;ENSMUST00000146528;ENSMUST00000141499;ENSMUST00000135221;ENSMUST00000126064;ENSMUST00000228754;ENSMUST00000127773;ENSMUST00000150951;ENSMUST00000148942;ENSMUST00000125133	55862857;55863091;55863173;55863176;55863179;55863181;55863197;55864755;55865619;55866119;55870385;55871214;55871505	55873141;55873088;55863889;55865020;55863874;55864847;55873414;55865381;55867667;55868117;55871115;55872667;55873026	75751	NM_001360078;NM_024267	chromatin;nucleus;cytoplasm;protein-containing_complex;protein_transport;intracellular_protein_transport;protein_binding;protein_import_into_nucleus;ribosome_biogenesis;small_GTPase_binding;nuclear_localization_sequence_binding;DNA_replication-independent_nucleosome_assembly;nuclear_import_signal_receptor_activity;DNA_replication-dependent_nucleosome_assembly;nucleocytoplasmic_transport	527	653	560	503	537	752	523	561	593	567	1037	762	1077	1782	628	848	493.558	718.567	542.865	556.077	578.652	856.796	531.689	524.165	695.418	521.328	893.75	894.055	925.665	1467.53	585.342	781.244	606.062	549.471	717.724	527.927
ENSMUSG00000002625	Akap8l	A_kinase_(PRKA)_anchor_protein_8-like	protein_coding	17	32540398	32569581	-	ENSMUST00000236039;ENSMUST00000236105;ENSMUST00000050214;ENSMUST00000236503;ENSMUST00000235724;ENSMUST00000237879;ENSMUST00000235614;ENSMUST00000236618;ENSMUST00000236494;ENSMUST00000236765;ENSMUST00000237936;ENSMUST00000235265;ENSMUST00000235387	32540398;32540399;32540400;32540545;32540585;32551453;32551529;32551785;32551808;32555447;32556900	32569549;32569551;32569581;32569569;32551873;32552455;32554553;32553454;32552448;32555384;32555527;32569480;32569563	54194	?;NM_017476	?;nucleus;DNA_binding;kinase_activity;phosphorylation;nuclear_lumen;lamin_binding;histone_deacetylase_binding;mRNA_processing;mitotic_chromosome_condensation;regulation_of_mRNA_export_from_nucleus;positive_regulation_of_histone_deacetylation;regulation_of_histone_phosphorylation;cell_cycle_G2/M_phase_transition;positive_regulation_of_transcription_by_RNA_polymerase_II;nuclear_membrane_disassembly…	624	971	586	463	673	935	557	744	383	529	1074	689	938	1486	822	793	584.402	1068.5	568.069	511.856	725.201	1065.3	566.253	695.15	449.148	486.389	925.638	808.404	806.197	1223.77	766.165	730.573	826.45	539.962	895.25	630.702
ENSMUSG00000002748	Baz1b	bromodomain_adjacent_to_zinc_finger_domain,_1B	protein_coding	5	135216118	135274983	+	ENSMUST00000002825;ENSMUST00000201894;ENSMUST00000176793;ENSMUST00000142307;ENSMUST00000136947	135216118;135226986;135234733;135237262;135271243	135274983;135230003;135240714;135246911;135273036	22385	NM_011714	nuclear_body;nucleus;chromatin_remodeling;transferase_activity;metal_ion_binding;nucleotide_binding;ATP_binding;cellular_response_to_DNA_damage_stimulus;kinase_activity;phosphorylation;protein_binding;protein_serine/threonine/tyrosine_kinase_activity;protein_tyrosine_kinase_activity;peptidyl-tyrosine_phosphorylation;non-membrane_spanning_protein_tyrosine_kinase_activity;condensed_chromosome;chrom…	1238	1262	950	957	864	1133	1351	1447	1093	1400	1875	991	2448	2316	1390	1158	1159.44	1388.72	920.931	1057.98	931.016	1290.89	1373.44	1351.99	1281.77	1287.23	1615.99	1162.74	2104.02	1907.3	1295.58	1066.84	1274.08	989.457	1110.95	1362.72
ENSMUSG00000002799	Jag2	jagged_2	protein_coding	12	112871439	112893396	-	ENSMUST00000075827;ENSMUST00000223304;ENSMUST00000221454;ENSMUST00000220855;ENSMUST00000223140;ENSMUST00000221696;ENSMUST00000221647;ENSMUST00000220771;ENSMUST00000221320;ENSMUST00000222402	112871439;112872897;112874075;112876558;112877325;112878002;112878110;112879289;112879553;112885457	112893396;112873988;112876800;112877312;112879577;112879613;112880020;112880939;112880454;112892068	16450	NM_010588	in_utero_embryonic_development;spermatogenesis;skeletal_system_development;regulation_of_cell_population_proliferation;membrane;integral_component_of_membrane;calcium_ion_binding;perinuclear_region_of_cytoplasm;protein_binding;growth_factor_activity;Notch_signaling_pathway;integral_component_of_plasma_membrane;cell_communication;T_cell_differentiation;sensory_perception_of_sound;plasma_membrane;c…	775	775	769	721	598	860	392	520	375	645	870	408	2072	1080	748	634	725.82	852.817	745.469	797.08	644.384	979.847	398.512	485.857	439.767	593.046	749.819	478.706	1780.85	889.413	697.191	584.09	789.319	771.275	812.115	442.185
ENSMUSG00000002825	Qtrt1	queuine_tRNA-ribosyltransferase_catalytic_subunit_1	protein_coding	9	21323133	21331570	+	ENSMUST00000002902;ENSMUST00000213967;ENSMUST00000216527;ENSMUST00000214681;ENSMUST00000213718;ENSMUST00000217188;ENSMUST00000214128;ENSMUST00000216277;ENSMUST00000214900;ENSMUST00000214101;ENSMUST00000217060	21323133;21323140;21323141;21323154;21323155;21323162;21323167;21323198;21329252;21330512;21330742	21331570;21323737;21328400;21330617;21330592;21330596;21328581;21329610;21330662;21331423;21331556	60507	NM_021888	nucleus;cytoplasm;membrane;transferase_activity;glycosyltransferase_activity;metal_ion_binding;protein-containing_complex;mitochondrion;tRNA_processing;protein_binding;protein_homodimerization_activity;mitochondrial_outer_membrane;protein_heterodimerization_activity;pentosyltransferase_activity;tRNA_modification;tRNA-guanine_transglycosylation;queuine_tRNA-ribosyltransferase_activity;transferase_…	93	81	82	79	141	156	92	103	75	122	121	79	131	284	133	124	87.0984	89.1332	79.4909	87.3361	151.937	177.74	93.5284	96.2371	87.9534	112.173	104.285	92.6907	112.592	233.883	123.966	114.238	88.1158	83.4135	164.838	94.8828
ENSMUSG00000002833	Hdgfl2	HDGF_like_2	protein_coding	17	56386634	56407607	+	ENSMUST00000226053;ENSMUST00000002911;ENSMUST00000225843;ENSMUST00000224078;ENSMUST00000225342;ENSMUST00000224172;ENSMUST00000224655;ENSMUST00000226035;ENSMUST00000224101;ENSMUST00000225208;ENSMUST00000224701;ENSMUST00000225731	56386634;56386638;56386699;56386893;56388424;56400702;56403858;56405217;56405739;56405981;56406511;56406562	56407592;56407596;56407598;56389399;56403236;56404891;56405931;56407382;56406641;56407086;56407607	15193	NM_008233;NM_001304785;NM_001304784;NM_001331053	protein_binding;nucleus;positive_regulation_of_cell_growth;cytoplasm;regulation_of_transcription_by_RNA_polymerase_II;transcription_coregulator_activity;methylated_histone_binding;double-stranded_DNA_binding;H3K27me3_modified_histone_binding;positive_regulation_of_double-strand_break_repair_via_homologous_recombination;muscle_cell_differentiation;skeletal_muscle_tissue_regeneration;H3K9me3_modifi…	485	608	609	562	671	643	559	599	450	844	1141	648	1342	1629	816	824	454.223	669.049	590.365	621.302	723.046	732.607	568.287	559.67	527.72	776.016	983.383	760.298	1153.43	1341.53	760.572	759.133	561.636	605.834	727.826	563.978
ENSMUSG00000002885	Adgre5	adhesion_G_protein-coupled_receptor_E5	protein_coding	8	84449880	84467955	-	ENSMUST00000166939;ENSMUST00000002964;ENSMUST00000075843;ENSMUST00000109802;ENSMUST00000139797;ENSMUST00000140606;ENSMUST00000154075;ENSMUST00000149368	84449880;84449991;84449993;84450447;84451855;84454177;84460163	84467955;84467798;84467802;84451438;84454933;84454959;84467812	26364	NM_001163031;NM_001163029;NM_011925;NM_001163030	membrane;integral_component_of_membrane;plasma_membrane;calcium_ion_binding;transmembrane_signaling_receptor_activity;G_protein-coupled_receptor_signaling_pathway;G_protein-coupled_receptor_activity;signal_transduction;cell_surface_receptor_signaling_pathway	233	213	238	211	253	225	198	274	151	250	297	149	478	677	306	412	218.214	234.387	230.717	233.265	272.624	256.355	201.289	256.009	177.079	229.863	255.973	174.822	410.834	557.53	285.215	379.567	226.301	231.991	264.49	228.649
ENSMUSG00000002897	Il17ra	interleukin_17_receptor_A	protein_coding	6	120440208	120464520	+	ENSMUST00000204239;ENSMUST00000002976;ENSMUST00000204078	120440208;120450564	120460690;120464520;120456999	16172	?;NM_008359	?;protein_binding;positive_regulation_of_cytokine_production_involved_in_inflammatory_response;membrane;integral_component_of_membrane;plasma_membrane;immune_system_process;inflammatory_response;innate_immune_response;cellular_response_to_cytokine_stimulus;positive_regulation_of_interleukin-6_production;signaling_receptor_binding;response_to_virus;interleukin-17_receptor_activity;adaptive_immune_…	42	24	38	26	34	38	39	52	19	61	66	32	81	502	57	52	39.3348	26.4098	36.8372	28.7435	36.6372	43.2956	39.6479	48.5857	22.2815	56.0865	56.8828	37.5456	69.6183	413.412	53.1282	47.9065	32.8723	32.7904	39.9664	44.1168
ENSMUSG00000003378	Grik5	glutamate_receptor,_ionotropic,_kainate_5_(gamma_2)	protein_coding	7	24709274	24771771	-	ENSMUST00000205328;ENSMUST00000003468;ENSMUST00000206134;ENSMUST00000206132;ENSMUST00000205661;ENSMUST00000206095;ENSMUST00000205993	24709274;24745627;24759537;24759722;24767989	24771526;24771717;24771771;24758856;24764618;24760419;24771735	14809	?;NM_008168;NM_001360067	?;protein_binding;postsynaptic_density;axon;nucleoplasm;synaptic_transmission,_glutamatergic;membrane;integral_component_of_membrane;cell_junction;plasma_membrane;ion_transport;signaling_receptor_activity;ion_channel_activity;synapse;postsynaptic_membrane;SH3_domain_binding;endoplasmic_reticulum;neuron_projection;ion_transmembrane_transport;ionotropic_glutamate_receptor_activity;ligand-gated_ion_…	47	63	50	54	68	79	44	91	33	63	121	62	113	240	81	82	44.0175	69.3258	48.47	59.6981	73.2744	90.0092	44.731	85.025	38.6995	57.9254	104.285	72.7446	97.1218	197.647	75.498	75.5448	56.6716	54.0841	81.6418	64.878
ENSMUSG00000003500	Impdh1	inosine_monophosphate_dehydrogenase_1	protein_coding	6	29200433	29216363	-	ENSMUST00000162739;ENSMUST00000160878;ENSMUST00000078155;ENSMUST00000159124;ENSMUST00000162099;ENSMUST00000162242;ENSMUST00000161654;ENSMUST00000162215;ENSMUST00000160613;ENSMUST00000160749	29200433;29200436;29200437;29200444;29204561;29205106;29206828;29206994	29216330;29212248;29212296;29216363;29216341;29203419;29206438;29216276;29209611;29215928	23917	NM_001302934;NM_001302933;NM_011829	nucleus;cytoplasm;metal_ion_binding;catalytic_activity;nucleotide_binding;oxidoreductase_activity;IMP_dehydrogenase_activity;purine_nucleotide_biosynthetic_process;GMP_biosynthetic_process;nucleic_acid_binding;DNA_binding;cytosol;identical_protein_binding;'de_novo'_XMP_biosynthetic_process;GMP_salvage;lymphocyte_proliferation;GTP_biosynthetic_process	262	256	305	249	294	191	301	312	305	402	467	340	1058	1546	425	487	245.374	281.705	295.667	275.275	316.804	217.617	306	291.514	357.677	369.619	402.489	398.922	909.335	1273.18	396.131	448.662	263.539	285.471	267.211	298.757
ENSMUSG00000003541	Ier3	immediate_early_response_3	protein_coding	17	36132576	36133815	+	ENSMUST00000003635	36132576	36133815	15937	NM_133662	negative_regulation_of_apoptotic_process;regulation_of_response_to_DNA_damage_stimulus;nucleus	122	52	125	91	66	50	99	141	41	162	181	183	283	569	134	125	114.258	57.2213	121.175	100.602	71.1193	56.9678	100.645	131.742	48.0812	148.951	155.997	214.714	243.234	468.589	124.898	115.16	85.7397	110.889	64.0436	116.193
ENSMUSG00000003665	Has1	hyaluronan_synthase_1	protein_coding	17	18063585	18075467	-	ENSMUST00000003762;ENSMUST00000232410	18063585;18067438	18075450;18075467	15116	NM_008215	membrane;integral_component_of_membrane;transferase_activity;glycosyltransferase_activity;integral_component_of_plasma_membrane;identical_protein_binding;cellular_response_to_platelet-derived_growth_factor_stimulus;hyaluronan_biosynthetic_process;hyaluronan_synthase_activity;extracellular_polysaccharide_biosynthetic_process;extracellular_matrix_assembly;cytoplasm;negative_regulation_of_fibroblast…	4	0	6	7	3	16	4	31	5	12	6	1	42	82	19	31	3.74617	0	5.81641	7.73864	3.23269	18.2297	4.06645	28.9646	5.86356	11.0334	5.17116	1.1733	36.0984	67.5295	17.7094	28.5596	1.87308	6.77752	10.7312	16.5155
ENSMUSG00000003752	Itpkc	inositol_1,4,5-trisphosphate_3-kinase_C	protein_coding	7	26906597	26928086	-	ENSMUST00000003850;ENSMUST00000147170;ENSMUST00000149067;ENSMUST00000206441	26906597;26907395;26911990;26925168	26928053;26912477;26913879;26928086	?	NM_181593	nuclear_speck;nucleus;cytoplasm;transferase_activity;nucleotide_binding;ATP_binding;kinase_activity;phosphorylation;calmodulin_binding;inositol_phosphate_biosynthetic_process;phosphatidylinositol_phosphate_biosynthetic_process;protein_binding;inositol_hexakisphosphate_kinase_activity;inositol-1,4,5-trisphosphate_3-kinase_activity	30	33	37	28	42	32	63	35	33	64	48	33	240	205	41	38	28.0963	36.3135	35.8678	30.9546	45.2577	36.4594	64.0466	32.7019	38.6995	58.8448	41.3693	38.7189	206.276	168.824	38.215	35.0086	32.2049	33.4112	40.8586	48.3743
ENSMUSG00000003762	Coq8b	coenzyme_Q8B	protein_coding	7	26932448	26957375	+	ENSMUST00000003860;ENSMUST00000108378;ENSMUST00000128090;ENSMUST00000143372;ENSMUST00000206312;ENSMUST00000142910;ENSMUST00000123012	26932448;26932638;26932786;26939479;26939740;26949608;26949810	26957375;26957369;26957370;26943248;26942543;26957368;26956838	76889	NM_133770	mitochondrion;ubiquinone_biosynthetic_process;cerebellar_Purkinje_cell_layer_morphogenesis	32	21	45	21	37	11	18	42	30	54	51	27	100	123	33	24	29.9693	23.1086	43.623	23.2159	39.8699	12.5329	18.299	39.2423	35.1813	49.6503	43.9549	31.6791	85.9485	101.294	30.7584	22.1107	26.539	33.4195	26.2014	28.7707
ENSMUSG00000004040	Stat3	signal_transducer_and_activator_of_transcription_3	protein_coding	11	100775924	100830366	-	ENSMUST00000103114;ENSMUST00000127638;ENSMUST00000137093;ENSMUST00000092671;ENSMUST00000138438;ENSMUST00000152601;ENSMUST00000155972;ENSMUST00000137367;ENSMUST00000156645;ENSMUST00000151544;ENSMUST00000146971;ENSMUST00000154170;ENSMUST00000152623;ENSMUST00000130686	100775924;100777636;100779048;100779062;100779507;100780304;100783855;100784350;100784797;100785314;100785316;100793563;100795906;100796482	100830230;100830366;100781138;100830206;100830305;100784569;100784628;100785259;100790133;100785948;100789354;100796237;100796672;100799050	20848	NM_011486;NM_213659;NM_213660	mitochondrion;protein_binding;nucleus;sequence-specific_DNA_binding;positive_regulation_of_gene_expression;positive_regulation_of_transcription_by_RNA_polymerase_II;positive_regulation_of_cell_population_proliferation;cytoplasm;postsynaptic_density;negative_regulation_of_stem_cell_differentiation;transforming_growth_factor_beta_receptor_signaling_pathway;regulation_of_cell_cycle;negative_regulati…	800	630	931	726	712	917	954	1137	838	1093	1025	852	1433	2344	844	847	749.234	693.258	902.512	802.608	767.226	1044.79	969.849	1062.35	982.732	1004.96	883.407	999.652	1231.64	1930.35	786.67	780.322	721.246	852.56	906.008	1016.1
ENSMUSG00000004085	Map3k20	mitogen-activated_protein_kinase_kinase_kinase_20	protein_coding	2	72115981	72272954	+	ENSMUST00000090824;ENSMUST00000135469;ENSMUST00000112073;ENSMUST00000150126;ENSMUST00000135204;ENSMUST00000144111	72115981;72116072;72116108;72116121;72116138;72128245	72272954;72237846;72229581;72220183;72195187;72185966	65964	NM_023057;NM_001164791;NM_178084	nucleus;protein_phosphorylation;limb_development;cytoplasm;cytosol;protein_kinase_activity;ATP_binding;transferase_activity;metal_ion_binding;nucleotide_binding;kinase_activity;phosphorylation;magnesium_ion_binding;protein_serine/threonine_kinase_activity;cell_cycle;MAP_kinase_kinase_kinase_activity;protein_serine/threonine/tyrosine_kinase_activity;protein_serine_kinase_activity;intracellular_sig…	4783	4536	4584	5028	3334	5032	3462	4566	3545	4758	6433	5294	9472	10147	4226	4530	4479.48	4991.46	4443.73	5558.56	3592.6	5733.24	3519.51	4266.2	4157.26	4374.75	5544.35	6211.45	8141.04	8356.36	3938.94	4173.39	4735.47	5001.14	4662.92	3892.86
ENSMUSG00000004100	Ppan	peter_pan_homolog	protein_coding	9	20799471	20803474	+	ENSMUST00000004203;ENSMUST00000135608;ENSMUST00000145231;ENSMUST00000157047;ENSMUST00000214331;ENSMUST00000147780;ENSMUST00000153227	20799471;20799546;20799561;20799563;20799572;20799581;20801934	20803474;20801637;20800978;20802600;20802650	235036	NM_145610	nucleus;nucleolus;rRNA_processing;rRNA_binding;ribosomal_large_subunit_assembly;preribosome,_large_subunit_precursor;regulation_of_cell_growth_by_extracellular_stimulus	166	118	158	124	204	146	196	171	100	138	263	138	204	658	150	194	155.466	129.848	153.165	137.084	219.823	166.346	199.256	159.772	117.271	126.884	226.669	161.915	175.335	541.883	139.811	178.728	142.657	145.125	193.085	179.514
ENSMUSG00000004393	Ddx56	DEAD_box_helicase_56	protein_coding	11	6208919	6217772	-	ENSMUST00000004507;ENSMUST00000151446;ENSMUST00000155874;ENSMUST00000139073	6208919;6215637;6217046;6215307	6217772;6217746;6216392	52513	NM_026538	nucleolus;positive_regulation_of_neuron_projection_development;nucleus;ATP_binding;hydrolase_activity;nucleotide_binding;nucleic_acid_binding;RNA_binding;RNA_helicase_activity;helicase_activity;ATP_hydrolysis_activity;ribosome_biogenesis;rRNA_processing	290	354	332	334	301	327	426	470	295	434	357	372	732	1227	277	334	271.597	389.545	321.841	369.244	324.347	372.57	433.077	439.14	345.95	399.041	307.684	436.468	629.143	1010.47	258.184	307.707	330.571	345.542	348.458	436.109
ENSMUSG00000004446	Bid	BH3_interacting_domain_death_agonist	protein_coding	6	120868891	120893814	-	ENSMUST00000160684;ENSMUST00000004560;ENSMUST00000161594;ENSMUST00000145948;ENSMUST00000125915	120868891;120869815;120872579;120877183;120883959	120893797;120893814;120874529;120893759;120893764	12122	?;NM_007544	mitochondrion;protein_binding;mitochondrial_ATP_synthesis_coupled_electron_transport;cytosol;regulation_of_apoptotic_process;regulation_of_cell_population_proliferation;cytoplasm;membrane;apoptotic_process;mitochondrial_outer_membrane;mitochondrial_membrane;positive_regulation_of_protein-containing_complex_assembly;positive_regulation_of_apoptotic_process;positive_regulation_of_autophagy_in_respo…	7	0	7	7	2	7	3	15	12	52	19	23	48	95	16	24	6.55579	0	6.78581	7.73864	2.15513	7.9755	3.04984	14.0151	14.0725	47.8114	16.3754	26.9859	41.2553	78.2354	14.9132	22.1107	3.2779	7.26222	5.06531	8.53248
ENSMUSG00000004891	Nes	nestin	protein_coding	3	87878385	87887758	+	ENSMUST00000159830;ENSMUST00000090973;ENSMUST00000160694	87878385;87878400;87878436	87880698;87887758	18008	?;NM_016701	?;protein_binding;negative_regulation_of_neuron_apoptotic_process;cytoplasm;nervous_system_development;intermediate_filament;brain_development;negative_regulation_of_protein_binding;intermediate_filament_cytoskeleton;negative_regulation_of_catalytic_activity;positive_regulation_of_neural_precursor_cell_proliferation;G2/M_transition_of_mitotic_cell_cycle;stem_cell_proliferation;CCR5_chemokine_rece…	601	790	656	944	455	769	496	673	508	1126	633	621	1864	3457	1065	1496	562.862	869.323	635.927	1043.61	490.292	876.165	504.24	628.812	595.737	1035.3	545.558	728.619	1602.08	2846.94	992.659	1378.23	716.093	839.769	683.229	566.526
ENSMUSG00000004951	Hspb1	heat_shock_protein_1	protein_coding	5	135916773	135918417	+	ENSMUST00000005077;ENSMUST00000111155	135916773;135916872	135918417;135918415	15507	NM_013560	nucleus;positive_regulation_of_angiogenesis;synapse;positive_regulation_of_neuron_projection_development;cytoplasm;axon;plasma_membrane;cytoskeleton;regulation_of_protein_phosphorylation;intracellular_signal_transduction;identical_protein_binding;protein_homodimerization_activity;spindle;dendrite;Z_disc;perikaryon;contractile_fiber;protein_kinase_binding;RNA_polymerase_II-specific_DNA-binding_tra…	2894	2058	3316	4650	2901	2377	3951	5372	5660	11880	11414	10592	35627	101485	5826	9180	2710.35	2264.64	3214.53	5140.67	3126.02	2708.25	4016.64	5019.28	6637.55	10923.1	9837.28	12427.6	30620.9	83576	5430.26	8457.33	2487.5	4177.6	2917.13	4517.96
ENSMUSG00000005054	Cstb	cystatin_B	protein_coding	10	78261503	78263456	+	ENSMUST00000005185	78261503	78263456	13014	NM_007793	nucleus;nucleolus;adult_locomotory_behavior;cytoplasm;cytosol;extracellular_space;negative_regulation_of_endopeptidase_activity;peptidase_inhibitor_activity;negative_regulation_of_peptidase_activity;endopeptidase_inhibitor_activity;cysteine-type_endopeptidase_inhibitor_activity;protease_binding;negative_regulation_of_proteolysis;collagen-containing_extracellular_matrix	127	70	124	103	146	54	113	113	151	191	265	240	523	969	200	308	118.941	77.0287	120.206	113.869	157.324	61.5253	114.877	105.581	177.079	175.615	228.393	281.592	449.51	798.001	186.415	283.754	97.9847	117.037	109.425	110.229
ENSMUSG00000005087	Cd44	CD44_antigen	protein_coding	2	102641486	102732010	-	ENSMUST00000005218;ENSMUST00000060516;ENSMUST00000099673;ENSMUST00000111190;ENSMUST00000111191;ENSMUST00000111198;ENSMUST00000111192;ENSMUST00000124624;ENSMUST00000111194	102641486;102642875;102642892;102644465;102644475;102644478;102682238	102731970;102731840;102731855;102731695;102731714;102731691;102731803;102732010	12505	NM_009851;NM_001039150;NM_001039151;NM_001177787;NM_001177786;NM_001177785	membrane;integral_component_of_membrane;plasma_membrane;cell_adhesion;cell_projection;cytokine-mediated_signaling_pathway;hyaluronic_acid_binding;microvillus;cytokine_receptor_activity;cell_migration;hyaluronan_catabolic_process;positive_regulation_of_peptidyl-serine_phosphorylation;positive_regulation_of_heterotypic_cell-cell_adhesion;T_cell_activation;negative_regulation_of_apoptotic_process;ne…	117	67	109	101	87	138	73	88	108	117	125	107	171	442	136	155	109.575	73.7274	105.665	111.658	93.7482	157.231	74.2127	82.222	126.653	107.576	107.733	125.543	146.972	364	126.762	142.798	91.6514	108.661	125.49	78.2174
ENSMUSG00000005413	Hmox1	heme_oxygenase_1	protein_coding	8	75820249	75827217	+	ENSMUST00000005548;ENSMUST00000159631	75820249;75823472	75827217;75825669	15368	NM_010442	nucleus;nucleolus;positive_regulation_of_angiogenesis;negative_regulation_of_neuron_apoptotic_process;negative_regulation_of_cell_population_proliferation;cytosol;response_to_estrogen;angiogenesis;regulation_of_DNA-binding_transcription_factor_activity;membrane;integral_component_of_membrane;metal_ion_binding;endoplasmic_reticulum;endoplasmic_reticulum_membrane;perinuclear_region_of_cytoplasm;oxi…	104	52	87	113	89	70	112	260	89	169	95	118	142	459	90	97	97.4004	57.2213	84.3379	124.924	95.9033	79.755	113.861	242.929	104.371	155.387	81.8768	138.449	122.047	378	83.8866	89.364	77.3108	104.631	87.8291	178.395
ENSMUSG00000005442	Cic	capicua_transcriptional_repressor	protein_coding	7	24967129	24993584	+	ENSMUST00000169266;ENSMUST00000169392;ENSMUST00000169743;ENSMUST00000164440;ENSMUST00000163320;ENSMUST00000165239;ENSMUST00000163819;ENSMUST00000168956;ENSMUST00000167379;ENSMUST00000165742;ENSMUST00000164820;ENSMUST00000170500;ENSMUST00000167162;ENSMUST00000163901;ENSMUST00000005578	24967129;24967812;24977847;24979066;24981604;24982235;24982642;24984095;24985248;24988688;24990596;24990633;24991360;24992445	24993584;24970697;24984394;24984357;24993570;24990767;24984620;24985109;24993567;24989131;24991503;24991886;24993573	71722	NM_001302811;NM_027882	protein_binding;negative_regulation_of_transcription_by_RNA_polymerase_II;chromatin_binding;nucleoplasm;nucleus;DNA_binding;regulation_of_transcription_by_RNA_polymerase_II;protein-containing_complex;RNA_polymerase_II_transcription_regulatory_region_sequence-specific_DNA_binding;DNA-binding_transcription_factor_activity,_RNA_polymerase_II-specific;intracellular_membrane-bounded_organelle;negative…	515	728	522	427	487	877	660	751	359	607	640	367	977	1317	547	493	482.319	801.098	506.027	472.057	524.774	999.216	670.964	701.69	421.003	558.106	551.591	430.601	839.716	1084.59	509.844	454.19	641.709	489.042	761.995	686.327
ENSMUSG00000005625	Psmd4	proteasome_(prosome,_macropain)_26S_subunit,_non-ATPase,_4	protein_coding	3	94940005	94949925	-	ENSMUST00000107237;ENSMUST00000071664;ENSMUST00000140348;ENSMUST00000117355;ENSMUST00000140280;ENSMUST00000136868;ENSMUST00000147960;ENSMUST00000143688	94940005;94940008;94940015;94940016;94940234;94940239;94943134	94949925;94949863;94942578;94949854;94949859;94949856;94941227;94949861	19185	NM_008951;NM_001282017	cytoplasm;cytosol;nucleoplasm;nucleus;proteasome_complex;proteasome-mediated_ubiquitin-dependent_protein_catabolic_process;identical_protein_binding;polyubiquitin_modification-dependent_protein_binding;proteasome_regulatory_particle,_base_subcomplex;proteasome_accessory_complex	2626	3319	3003	2764	2417	3521	2915	2935	3181	4239	5098	4994	5823	11817	3143	3796	2459.36	3652.26	2911.11	3055.66	2604.47	4011.68	2963.43	2742.29	3730.39	3897.55	4393.77	5859.46	5004.78	9731.66	2929.51	3497.17	3055.81	2983.38	3308.08	2852.86
ENSMUSG00000005686	Ampd3	adenosine_monophosphate_deaminase_3	protein_coding	7	110367413	110411612	+	ENSMUST00000170374;ENSMUST00000176487;ENSMUST00000213373;ENSMUST00000005829;ENSMUST00000106686;ENSMUST00000143786;ENSMUST00000147587;ENSMUST00000148292	110367413;110367550;110368118;110371811;110371995;110372879;110373451;110376897	110411126;110390476;110411612;110393915;110388006;110387928;110390521	11717	NM_001276301;NM_001372441;NM_009667;NM_001372439	metal_ion_binding;hydrolase_activity;cytosol;AMP_deaminase_activity;deaminase_activity;purine_ribonucleoside_monophosphate_biosynthetic_process;IMP_salvage;nucleotide_metabolic_process;ATP_metabolic_process;AMP_catabolic_process;IMP_biosynthetic_process;ADP_metabolic_process;AMP_metabolic_process;energy_homeostasis;GMP_salvage;erythrocyte_homeostasis;ADP_catabolic_process;GTP_metabolic_process	340	270	349	166	189	220	170	179	268	200	651	339	1335	2629	273	255	318.424	297.111	338.321	183.516	203.66	250.659	172.824	167.247	314.287	183.89	561.071	397.749	1147.41	2165.06	254.456	234.926	307.767	260.919	227.159	170.036
ENSMUSG00000005950	P2rx5	purinergic_receptor_P2X,_ligand-gated_ion_channel,_5	protein_coding	11	73051247	73063511	+	ENSMUST00000006104;ENSMUST00000135202;ENSMUST00000136894	73051247;73051411	73063511;73061324	94045	NM_001376983;NM_001376982;NM_033321	cytosol;ATP_binding;membrane;integral_component_of_membrane;cellular_anatomical_entity;ion_transport;integral_component_of_plasma_membrane;nucleotide_binding;plasma_membrane;ion_channel_activity;excitatory_postsynaptic_potential;system_process;regulation_of_biological_quality;identical_protein_binding;purinergic_nucleotide_receptor_activity;purinergic_nucleotide_receptor_signaling_pathway;cation_…	209	110	195	217	194	108	210	303	180	404	316	246	492	927	305	161	195.737	121.045	189.033	239.898	209.048	123.051	213.489	283.105	211.088	371.458	272.348	288.632	422.866	763.412	284.282	148.326	158.391	214.466	166.049	248.297
ENSMUSG00000006014	Prg4	proteoglycan_4_(megakaryocyte_stimulating_factor,_articular_superficial_zone_protein)	protein_coding	1	150325163	150341916	-	ENSMUST00000162367;ENSMUST00000161611;ENSMUST00000161320;ENSMUST00000159035;ENSMUST00000006171;ENSMUST00000164600;ENSMUST00000111901;ENSMUST00000111902	150325567;150325620;150331748;150333943;150325163	150341916;150341349	96875	NM_001110146;NM_021400	immune_response;endocytosis;scavenger_receptor_activity;polysaccharide_binding	64	33	37	58	21	81	36	124	25	53	20	26	189	521	73	78	59.9387	36.3135	35.8678	64.1202	22.6289	92.2879	36.5981	115.858	29.3178	48.7309	17.2372	30.5058	162.443	429.059	68.0414	71.8597	48.1261	49.994	57.4584	76.2282
ENSMUSG00000006221	Hspb7	heat_shock_protein_family,_member_7_(cardiovascular)	protein_coding	4	141148090	141152622	+	ENSMUST00000102486	141148090	141152622	?	NM_013868	mitochondrion;nucleus;cytoplasm;nucleoplasm;response_to_heat;aggresome;heart_development;actin_cytoskeleton;Cajal_body;filamin_binding	7164	3900	7337	7078	4287	3866	7237	11111	12030	26576	24679	20608	63517	76043	15251	18165	6709.39	4291.6	7112.49	7824.87	4619.52	4404.75	7357.23	10381.5	14107.7	24435.3	21269.9	24179.4	54591.9	62623.7	14215.1	16735	5500.49	7468.68	4512.14	8869.35
ENSMUSG00000006344	Ggt5	gamma-glutamyltransferase_5	protein_coding	10	75425174	75453034	+	ENSMUST00000219247;ENSMUST00000072217;ENSMUST00000189972;ENSMUST00000219214;ENSMUST00000218807;ENSMUST00000189991;ENSMUST00000188444	75425174;75425215;75425216;75425435;75425626;75439915	75451019;75453034;75441235;75445491;75451021;75441237	23887	?;NM_011820;NM_001359425	?;inflammatory_response;membrane;integral_component_of_membrane;transferase_activity;plasma_membrane;hydrolase_activity;acyltransferase_activity;peptidase_activity;proteolysis;glutathione_hydrolase_activity;glutathione_catabolic_process;leukotriene_biosynthetic_process;fatty_acid_metabolic_process;glutathione_biosynthetic_process;intrinsic_component_of_plasma_membrane;glutathione_metabolic_proces…	71	75	70	59	46	61	60	57	37	66	43	72	372	370	64	184	66.4945	82.5307	67.8581	65.2257	49.568	69.5008	60.9968	53.2574	43.3903	60.6837	37.06	84.4776	319.728	304.706	59.6527	169.515	74.5126	66.5419	59.5344	57.1271
ENSMUSG00000006356	Crip2	cysteine_rich_protein_2	protein_coding	12	113103856	113109126	+	ENSMUST00000084882;ENSMUST00000200380;ENSMUST00000196015;ENSMUST00000197396;ENSMUST00000199976;ENSMUST00000200177	113103856;113104192;113106428;113106955;113107090;113107706	113109126;113108723;113108750;113108589;113107851;113108324	68337	NM_024223;NM_001347443	protein_binding;positive_regulation_of_cell_population_proliferation;metal_ion_binding;hemopoiesis;cell_cortex	468	284	391	382	403	257	281	367	213	357	499	272	552	1443	419	455	438.302	312.516	379.036	422.309	434.259	292.815	285.668	342.903	249.788	328.244	430.069	319.138	474.436	1188.35	390.539	419.181	375.409	400.672	363.537	314.286
ENSMUSG00000006403	Adamts4	a_disintegrin-like_and_metallopeptidase_(reprolysin_type)_with_thrombospondin_type_1_motif,_4	protein_coding	1	171077990	171088206	+	ENSMUST00000111315;ENSMUST00000111314;ENSMUST00000219033	171077990;171079685;171077992	171088206;171088205	?	NM_172845	protein_binding;nuclear_speck;metal_ion_binding;extracellular_space;hydrolase_activity;peptidase_activity;proteolysis;extracellular_region;metalloendopeptidase_activity;metallopeptidase_activity;defense_response_to_bacterium;protease_binding;extracellular_matrix_organization;extracellular_matrix;collagen-containing_extracellular_matrix	2	0	7	16	2	25	0	6	8	6	4	5	21	322	2	2	1.87308	0	6.78581	17.6883	2.15513	28.4839	0	5.60605	9.38169	5.5167	3.44744	5.8665	18.0492	265.177	1.86415	1.84256	0.936542	12.2371	15.3195	2.80302
ENSMUSG00000006442	Srm	spermidine_synthase	protein_coding	4	148675960	148679450	+	ENSMUST00000006611;ENSMUST00000152701;ENSMUST00000140129	148675960;148676375;148678351	148679076;148678656;148679450	20810	NM_009272	cellular_response_to_leukemia_inhibitory_factor;transferase_activity;catalytic_activity;identical_protein_binding;protein_homodimerization_activity;polyamine_biosynthetic_process;spermidine_biosynthetic_process;polyamine_metabolic_process;spermidine_synthase_activity	162	126	161	106	176	173	192	151	124	206	191	157	326	792	143	202	151.72	138.652	156.074	117.185	189.651	197.109	195.19	141.086	145.416	189.407	164.615	184.208	280.192	652.236	133.287	186.098	145.186	136.629	193.38	168.138
ENSMUSG00000006456	Rbm14	RNA_binding_motif_protein_14	protein_coding	19	4850597	4861662	-	ENSMUST00000006625;ENSMUST00000113793;ENSMUST00000180008	4850597;4850950;4851805	4861662;4861613;4861540	?	NM_019869	SMAD_protein_signal_transduction;nucleus;nuclear_speck;cytoplasm;positive_regulation_of_transcription_by_RNA_polymerase_II;nucleic_acid_binding;RNA_binding;mRNA_binding;immune_system_process;nucleolus;transcription_regulator_complex;innate_immune_response;mRNA_splicing,_via_spliceosome;nuclear_receptor_coactivator_activity;histone_deacetylation;centriole_assembly;activation_of_innate_immune_respo…	62	58	84	73	52	82	118	103	56	83	122	107	221	207	94	111	58.0656	63.8237	81.4297	80.703	56.0334	93.4273	119.96	96.2371	65.6718	76.3144	105.147	125.543	189.946	170.471	87.6149	102.262	60.9447	81.0663	74.7303	108.099
ENSMUSG00000006463	Zdhhc24	zinc_finger,_DHHC_domain_containing_24	protein_coding	19	4928696	4935425	+	ENSMUST00000162088;ENSMUST00000006632;ENSMUST00000162134;ENSMUST00000162720;ENSMUST00000160014;ENSMUST00000162754	4928696;4928700;4928718;4928732;4928751;4929795	4935425;4935423;4935424;4933827;4933810	70605	?;NM_027476;NM_001168516;NM_001168517	?;membrane;integral_component_of_membrane;transferase_activity;acyltransferase_activity;Golgi_apparatus;palmitoyltransferase_activity;protein-cysteine_S-palmitoyltransferase_activity;protein_targeting_to_membrane;peptidyl-L-cysteine_S-palmitoylation;endoplasmic_reticulum	42	48	37	45	33	49	21	58	46	61	118	63	192	204	87	84	39.3348	52.8197	35.8678	49.7484	35.5596	55.8285	21.3489	54.1918	53.9447	56.0865	101.7	73.9179	165.021	168	81.0904	77.3873	46.0772	42.8081	45.6941	37.7703
ENSMUSG00000006576	Slc4a3	solute_carrier_family_4_(anion_exchanger),_member_3	protein_coding	1	75522910	75538816	+	ENSMUST00000124341;ENSMUST00000129703;ENSMUST00000150142;ENSMUST00000027415;ENSMUST00000145516;ENSMUST00000138814;ENSMUST00000132612;ENSMUST00000189794;ENSMUST00000154101;ENSMUST00000142257;ENSMUST00000145258;ENSMUST00000132110	75522910;75522940;75523106;75523140;75523171;75523177;75523288;75523300;75526243;75526412;75527239;75528353	75538816;75524151;75524682;75535534;75524388;75524655;75537525;75524178;75528026;75527773;75531769;75530376	20536	NM_009208;NM_001357149;NM_001357150	cardiac_conduction;membrane;integral_component_of_membrane;plasma_membrane;external_side_of_plasma_membrane;ion_transport;enzyme_binding;anion_transmembrane_transporter_activity;anion_transport;anion_transmembrane_transport;inorganic_anion_transport;antiporter_activity;inorganic_anion_exchanger_activity;anion:anion_antiporter_activity;regulation_of_intracellular_pH;transmembrane_transport;transme…	184	231	111	79	120	272	150	169	86	136	297	157	310	566	287	248	172.324	254.195	107.604	87.3361	129.308	309.905	152.492	157.904	100.853	125.045	255.973	184.208	266.44	466.118	267.505	228.477	213.259	97.4698	219.606	155.198
ENSMUSG00000006998	Psmd2	proteasome_(prosome,_macropain)_26S_subunit,_non-ATPase,_2	protein_coding	16	20470402	20482164	+	ENSMUST00000007212;ENSMUST00000232629;ENSMUST00000172207;ENSMUST00000169195;ENSMUST00000167869;ENSMUST00000166071;ENSMUST00000232513;ENSMUST00000231897;ENSMUST00000169184	20470402;20470454;20470466;20477757;20478102;20478154;20478169	20482164;20473738;20471504;20478466;20479118;20479132;20482162;20480859	21762	NM_134101	protein_binding;regulation_of_catalytic_activity;nucleus;proteasome_complex;proteasome-mediated_ubiquitin-dependent_protein_catabolic_process;enzyme_regulator_activity;regulation_of_protein_catabolic_process;proteasome_storage_granule;proteasome_regulatory_particle,_base_subcomplex;proteasome_accessory_complex;proteasome_regulatory_particle	4554	4804	5165	5253	3998	5756	5057	5627	3892	5922	7086	6725	9204	13175	4299	4610	4265.01	5286.37	5006.96	5807.3	4308.1	6558.14	5141.01	5257.54	4564.19	5444.99	6107.15	7890.44	7910.7	10850	4006.99	4247.09	4775.69	5407.13	5433.12	5199.27
ENSMUSG00000007029	Vars	valyl-tRNA_synthetase	protein_coding	17	35219963	35235298	+	ENSMUST00000087315;ENSMUST00000173584;ENSMUST00000174260;ENSMUST00000172570;ENSMUST00000172637;ENSMUST00000172656;ENSMUST00000172741;ENSMUST00000173911;ENSMUST00000173336;ENSMUST00000172999;ENSMUST00000173142;ENSMUST00000173302;ENSMUST00000174084	35219963;35220027;35220293;35221633;35221690;35223270;35223688;35230191;35231140;35232259;35232803;35232812;35233941	35235298;35235006;35223778;35223828;35224037;35224305;35231375;35232058;35233445;35234023;35233813;35234987	22321	NM_011690	mitochondrion;cytosol;ATP_binding;catalytic_activity;nucleotide_binding;ligase_activity;translation;aminoacyl-tRNA_ligase_activity;tRNA_aminoacylation_for_protein_translation;aminoacyl-tRNA_editing_activity;aminoacyl-tRNA_metabolism_involved_in_translational_fidelity;valine-tRNA_ligase_activity;valyl-tRNA_aminoacylation	723	771	943	723	737	1012	967	843	707	906	1172	867	1754	2894	675	724	677.12	848.416	914.145	799.291	794.165	1153.03	983.065	787.65	829.107	833.022	1010.1	1017.25	1507.54	2383.3	629.15	667.005	762.768	856.718	973.597	885.357
ENSMUSG00000007279	Scube2	signal_peptide,_CUB_domain,_EGF-like_2	protein_coding	7	109397883	109464886	-	ENSMUST00000007423;ENSMUST00000106729;ENSMUST00000106728;ENSMUST00000132113;ENSMUST00000138946	109397883;109397897;109398045;109398301;109399857	109464793;109464886;109464850;109440134;109407438	56788	?;NM_020052	protein_binding;positive_regulation_of_osteoblast_differentiation;extracellular_space;calcium_ion_binding;extracellular_region;lipid_binding;identical_protein_binding;cell_surface;signal_transduction;positive_regulation_of_smoothened_signaling_pathway;chondrocyte_differentiation_involved_in_endochondral_bone_morphogenesis;extrinsic_component_of_plasma_membrane;hedgehog_family_protein_binding;posi…	7	4	7	8	9	9	4	22	2	6	4	2	48	33	19	29	6.55579	4.40164	6.78581	8.84416	9.69808	10.2542	4.06645	20.5555	2.34542	5.5167	3.44744	2.3466	41.2553	27.1765	17.7094	26.7171	5.47872	7.81498	9.97615	12.311
ENSMUSG00000007659	Bcl2l1	BCL2-like_1	protein_coding	2	152622588	152673648	-	ENSMUST00000007803;ENSMUST00000173755;ENSMUST00000134902;ENSMUST00000140436;ENSMUST00000128172;ENSMUST00000134357;ENSMUST00000146380;ENSMUST00000156688;ENSMUST00000109820	152622588;152623331;152670047;152670282;152671347;152671449;152671621;152671677;152622592	152673648;152670455;152672561;152672230;152673032;152672572;152672538;152673630;152672586	12048	NM_009743;NM_001289717;NM_001289716;NM_001355053	mitochondrion;protein_binding;in_utero_embryonic_development;negative_regulation_of_apoptotic_process;cellular_response_to_amino_acid_stimulus;regulation_of_mitochondrial_membrane_potential;positive_regulation_of_cell_population_proliferation;spermatogenesis;negative_regulation_of_neuron_apoptotic_process;protein-containing_complex_binding;neuron_apoptotic_process;cytoplasm;cytosol;regulation_of_…	146	137	287	391	153	363	171	297	102	258	131	108	341	679	184	357	136.735	150.756	278.218	432.258	164.867	413.587	173.841	277.499	119.617	237.218	112.904	126.716	293.084	559.177	171.502	328.896	143.746	355.238	289.227	225.67
ENSMUSG00000007872	Id3	inhibitor_of_DNA_binding_3	protein_coding	4	135870808	135873066	+	ENSMUST00000008016;ENSMUST00000151001;ENSMUST00000133946	135870808;135871175;135872285	135872703;135872027;135873066	15903	NM_008321	protein_binding;nucleus;negative_regulation_of_osteoblast_differentiation;negative_regulation_of_gene_expression;negative_regulation_of_transcription_by_RNA_polymerase_II;cytoplasm;regulation_of_cell_cycle;negative_regulation_of_transcription,_DNA-templated;protein_dimerization_activity;cell_differentiation;rhythmic_process;circadian_rhythm;regulation_of_DNA_replication;heart_development;protein_…	211	96	272	301	111	114	121	373	129	260	235	184	516	711	289	423	197.61	105.639	263.677	332.762	119.61	129.887	123.01	348.509	151.28	239.057	202.537	215.887	443.494	585.53	269.369	389.701	151.625	298.219	124.748	235.76
ENSMUSG00000008035	Mid1ip1	Mid1_interacting_protein_1_(gastrulation_specific_G12-like_(zebrafish))	protein_coding	X	10581252	10585929	+	ENSMUST00000125623;ENSMUST00000144356;ENSMUST00000115524;ENSMUST00000008179;ENSMUST00000156321	10581252;10581258;10583629;10583707	10582687;10584623;10585929	68041	?;NM_001166635;NM_026524	?;nucleus;cytoplasm;protein_binding;cytosol;microtubule_cytoskeleton;cytoskeleton;lipid_metabolic_process;microtubule;protein_C-terminus_binding;identical_protein_binding;negative_regulation_of_microtubule_depolymerization;protein_polymerization;regulation_of_lipid_biosynthetic_process;positive_regulation_of_fatty_acid_biosynthetic_process;positive_regulation_of_ligase_activity	312	227	198	220	227	161	519	513	160	314	122	193	373	1103	153	220	292.201	249.793	191.941	243.214	244.607	183.436	527.622	479.317	187.634	288.707	105.147	226.447	320.588	908.354	142.607	202.681	270.997	217.578	214.022	503.47
ENSMUSG00000008136	Fhl2	four_and_a_half_LIM_domains_2	protein_coding	1	43162234	43236144	-	ENSMUST00000008280;ENSMUST00000185893;ENSMUST00000187357	43162234;43162450;43170924	43203121;43236144;43235921	14200	NM_010212;NM_001289533	negative_regulation_of_apoptotic_process;nucleus;negative_regulation_of_transcription_by_RNA_polymerase_II;regulation_of_transcription_by_RNA_polymerase_II;cytoplasm;metal_ion_binding;identical_protein_binding;response_to_hormone;transcription_coregulator_activity;Z_disc;protein_binding;M_band;transcription_corepressor_activity;transcription_factor_binding;bHLH_transcription_factor_binding;osteob…	29	16	35	36	18	5	24	30	27	34	26	55	199	278	67	141	27.1597	17.6066	33.929	39.7987	19.3962	5.69678	24.3987	28.0302	31.6632	31.2613	22.4084	64.5315	171.037	228.941	62.4489	129.9	22.3831	36.8639	12.5465	26.2145
ENSMUSG00000008384	Sertad1	SERTA_domain_containing_1	protein_coding	7	27186335	27189741	+	ENSMUST00000008528;ENSMUST00000135881	27186335;27186800	27189741;27188932	55942	NM_018820	protein_binding;nucleus;positive_regulation_of_transcription_by_RNA_polymerase_II;cytoplasm;positive_regulation_of_transcription,_DNA-templated;negative_regulation_of_cell_growth	176	127	175	148	232	162	266	265	225	326	218	234	330	800	231	368	164.831	139.752	169.645	163.617	249.995	184.576	270.419	247.6	263.86	299.741	187.886	274.552	283.63	658.824	215.309	339.03	152.292	166.631	217.285	259.01
ENSMUSG00000009079	Ewsr1	Ewing_sarcoma_breakpoint_region_1	protein_coding	11	5019689	5049266	-	ENSMUST00000151497;ENSMUST00000079949;ENSMUST00000130118;ENSMUST00000093365;ENSMUST00000130060;ENSMUST00000150168;ENSMUST00000073308;ENSMUST00000151847;ENSMUST00000102930;ENSMUST00000063232;ENSMUST00000144238;ENSMUST00000141002;ENSMUST00000139886	5021417;5019689;5019974;5030418;5020690;5021520;5019698;5043532;5019897;5040459;5032022;5021107	5028521;5049266;5020891;5049066;5022220;5032340;5049067;5049042;5049096;5036036;5029528;5029899	14030	?;NM_001362620;NM_001362617;NM_007968;NM_001283061;NM_001283063;NM_001362618;NM_001283062;NM_001362616;NM_001362615;NM_001362614;NM_001362612;NM_001362613	?;nucleus;nucleolus;cytoplasm;nucleoplasm;regulation_of_transcription,_DNA-templated;membrane;metal_ion_binding;plasma_membrane;nucleic_acid_binding;RNA_binding;calmodulin_binding;protein_binding;identical_protein_binding;transcription_coregulator_activity;Cajal_body	1250	1425	1036	906	1203	1443	1441	1635	1135	1816	2169	1284	2171	3487	1818	1802	1170.68	1568.08	1004.3	1001.6	1296.31	1644.09	1464.94	1527.65	1331.03	1669.72	1869.38	1506.52	1865.94	2871.65	1694.51	1660.14	1369.38	1002.95	1470.2	1496.29
ENSMUSG00000009585	Apobec3	apolipoprotein_B_mRNA_editing_enzyme,_catalytic_polypeptide_3	protein_coding	15	79775860	79800107	+	ENSMUST00000177350;ENSMUST00000177483;ENSMUST00000176823;ENSMUST00000175714;ENSMUST00000176868;ENSMUST00000177006;ENSMUST00000175752;ENSMUST00000175849;ENSMUST00000176325;ENSMUST00000177098;ENSMUST00000023054;ENSMUST00000176904;ENSMUST00000230410;ENSMUST00000175801;ENSMUST00000230135;ENSMUST00000176644;ENSMUST00000230741;ENSMUST00000175827;ENSMUST00000109620;ENSMUST00000165537	79775860;79775895;79776259;79776604;79776612;79776643;79776649;79776650;79776656;79779224;79779462;79781949;79782024;79784365;79784403;79784543;79790324;79776609	79789748;79789801;79781965;79792119;79789693;79791570;79792287;79781183;79792637;79800107;79792107;79782386;79785140;79790119;79790680;79792121;79790615;79791292;79792630	80287	?;NM_001347041;NM_001160415;NM_030255	?;nucleus;ribonucleoprotein_complex;cytoplasm;RNA_binding;P-body;nucleoplasm;zinc_ion_binding;metal_ion_binding;catalytic_activity;hydrolase_activity;defense_response_to_virus;immune_system_process;protein_binding;innate_immune_response;identical_protein_binding;negative_regulation_of_transposition;regulation_of_defense_response_to_virus;hematopoietic_progenitor_cell_differentiation;cytidine_deam…	42	62	33	35	36	65	45	57	28	45	55	28	96	227	59	33	39.3348	68.2254	31.9902	38.6932	38.7923	74.0582	45.7476	53.2574	32.8359	41.3753	47.4023	32.8524	82.5105	186.941	54.9924	30.4022	53.7801	35.3417	56.4253	49.5025
ENSMUSG00000009894	Snap47	synaptosomal-associated_protein,_47	protein_coding	11	59297960	59342012	-	ENSMUST00000010038;ENSMUST00000120940;ENSMUST00000156146;ENSMUST00000136436;ENSMUST00000132969;ENSMUST00000145550;ENSMUST00000150297;ENSMUST00000125846	59297960;59297970;59319587;59319593;59328860;59329082;59329114;59329275	59340825;59340833;59340739;59338317;59340742;59342012	67826	NM_001356454;NM_144521;NM_001356452	long-term_synaptic_potentiation;postsynaptic_density;cytoplasm;membrane;plasma_membrane;endomembrane_system;perinuclear_region_of_cytoplasm;dendrite;neuronal_cell_body;glutamatergic_synapse;SNAP_receptor_activity;SNARE_complex;exocytosis;vesicle_fusion;asymmetric_synapse;vesicle-mediated_transport_in_synapse;syntaxin_binding;synaptic_vesicle_priming;synaptic_vesicle_fusion_to_presynaptic_active_z…	496	348	547	419	428	365	493	500	385	483	727	464	937	1076	591	723	464.525	382.942	530.262	463.213	461.198	415.865	501.19	467.171	451.494	444.095	626.573	544.411	805.337	886.118	550.856	666.084	423.734	496.738	438.532	484.18
ENSMUSG00000010047	Hyal2	hyaluronoglucosaminidase_2	protein_coding	9	107445144	107449978	+	ENSMUST00000192887;ENSMUST00000195752;ENSMUST00000193747;ENSMUST00000194794;ENSMUST00000195681;ENSMUST00000195667;ENSMUST00000010191	107445144;107446340;107446594;107447004;107448409;107446316	107447593;107449978;107449162;107447811;107449971;107449402;107449975	15587	?;NM_010489	catalytic_activity;hydrolase_activity;hydrolase_activity,_acting_on_glycosyl_bonds;metabolic_process;carbohydrate_metabolic_process;hyalurononglucosaminidase_activity;cellular_response_to_transforming_growth_factor_beta_stimulus;multicellular_organismal_iron_ion_homeostasis;cytoplasm;negative_regulation_of_protein_kinase_B_signaling;cytosol;multicellular_organism_aging;membrane;Golgi_membrane;pla…	196	192	219	199	225	179	213	185	152	241	269	184	388	474	218	228	183.562	211.279	212.299	219.999	242.452	203.945	216.539	172.853	178.252	221.588	231.841	215.887	333.48	390.353	203.192	210.051	197.42	216.149	223.199	194.696
ENSMUSG00000011008	Mcoln2	mucolipin_2	protein_coding	3	145855588	145901268	+	ENSMUST00000011152;ENSMUST00000169533;ENSMUST00000098524;ENSMUST00000170972;ENSMUST00000169984	145855588;145855734;145855929;145896120;145897838	145901268;145878200;145901267;145898241;145900895	68279	NM_026656;NM_001005846	membrane;integral_component_of_membrane;ion_transport;endosome;protein_transport;calcium_channel_activity;calcium_ion_transport;calcium_ion_transmembrane_transport;immune_system_process;lysosome;innate_immune_response;identical_protein_binding;positive_regulation_of_chemokine_production;cation_channel_activity;positive_regulation_of_monocyte_chemotactic_protein-1_production;recycling_endosome;rel…	0	2	0	0	1	4	0	0	2	0	8	1	22	110	0	12	0	2.20082	0	0	1.07756	4.55743	0	0	2.34542	0	6.89489	1.1733	18.9087	90.5883	0	11.0553	1.10041	0	2.8175	0
ENSMUSG00000012114	Med15	mediator_complex_subunit_15	protein_coding	16	17469072	17550755	-	ENSMUST00000232645;ENSMUST00000012259;ENSMUST00000080936;ENSMUST00000232236;ENSMUST00000231480;ENSMUST00000232012;ENSMUST00000231231;ENSMUST00000231674;ENSMUST00000232202;ENSMUST00000232163;ENSMUST00000232005;ENSMUST00000232431;ENSMUST00000231413;ENSMUST00000232667;ENSMUST00000232401;ENSMUST00000231754;ENSMUST00000231494;ENSMUST00000232312	17469072;17469075;17469085;17469644;17470780;17473072;17473134;17490933;17491069;17495831;17498524;17498554;17500139;17514636;17520494;17520705	17540764;17540811;17540761;17470919;17471585;17473717;17540772;17540744;17540685;17540771;17550755;17540754;17540776;17540760;17540779	94112	NM_001285886;NM_001358404;NM_033609;NM_001040683;NM_001285884	nucleus;regulation_of_transcription,_DNA-templated;nucleoplasm;transcription_coregulator_activity;regulation_of_transcription_by_RNA_polymerase_II;mediator_complex;stem_cell_population_maintenance;cytoplasm;core_mediator_complex;positive_regulation_of_transcription_elongation_from_RNA_polymerase_II_promoter;RNA_polymerase_II_preinitiation_complex_assembly;positive_regulation_of_transcription_init…	361	321	320	282	306	414	315	461	330	390	497	311	623	1051	344	383	338.092	353.231	310.208	311.757	329.735	471.694	320.233	430.731	386.995	358.586	428.345	364.896	535.459	865.53	320.633	352.849	345.662	310.982	400.714	375.482
ENSMUSG00000013483	Card14	caspase_recruitment_domain_family,_member_14	protein_coding	11	119198594	119236201	+	ENSMUST00000106250;ENSMUST00000147167;ENSMUST00000151052;ENSMUST00000053245	119198594;119212679;119214973;119205613	119236201;119236013;119236200	170720	NM_130886	negative_regulation_of_apoptotic_process;cytoplasm;cytosol;regulation_of_apoptotic_process;positive_regulation_of_NF-kappaB_transcription_factor_activity;positive_regulation_of_protein_phosphorylation;apoptotic_process;aggresome;CARD_domain_binding;tumor_necrosis_factor-mediated_signaling_pathway;protein_binding	8	7	9	11	10	15	6	13	8	24	27	21	46	405	72	16	7.49234	7.70287	8.72461	12.1607	10.7756	17.0904	6.09968	12.1464	9.38169	22.0668	23.2702	24.6393	39.5363	333.53	67.1093	14.7404	7.5976	10.4427	13.933	9.12306
ENSMUSG00000014773	Dll1	delta_like_canonical_Notch_ligand_1	protein_coding	17	15587616	15597134	-	ENSMUST00000014917;ENSMUST00000140784;ENSMUST00000152416;ENSMUST00000129395;ENSMUST00000124196;ENSMUST00000143460	15587616;15587787;15590518;15590871;15591886;15595056	15596238;15588652;15592093;15594334;15595362;15597134	13388	NM_007865;NM_001379042	protein_binding;positive_regulation_of_gene_expression;negative_regulation_of_cell_differentiation;negative_regulation_of_interleukin-10_production;nucleus;membrane;integral_component_of_membrane;cell_junction;plasma_membrane;calcium_ion_binding;nervous_system_development;apical_plasma_membrane;cell_differentiation;animal_organ_morphogenesis;Notch_signaling_pathway;cytoplasmic_vesicle;positive_re…	89	113	144	172	65	103	67	104	172	278	193	179	619	355	201	207	83.3522	124.346	139.594	190.149	70.0417	117.354	68.1131	97.1715	201.706	255.607	166.339	210.021	532.021	292.353	187.347	190.705	103.849	164.872	93.6977	82.6423
ENSMUSG00000014776	Nol3	nucleolar_protein_3_(apoptosis_repressor_with_CARD_domain)	protein_coding	8	106002772	106008571	+	ENSMUST00000014920	106002772	106008571	78688	NM_030152	mitochondrion;negative_regulation_of_apoptotic_process;cellular_response_to_hypoxia;nucleolus;myoblast_differentiation;regulation_of_gene_expression;cytoplasm;negative_regulation_of_cysteine-type_endopeptidase_activity_involved_in_apoptotic_process;membrane;metal_ion_binding;mRNA_processing;calcium_ion_binding;regulation_of_apoptotic_process;protein_binding;identical_protein_binding;sarcoplasmic_…	1165	812	1273	1229	1052	732	956	1175	960	1470	2159	1784	3122	4106	1279	1645	1091.07	893.532	1234.05	1358.68	1133.6	834.009	971.882	1097.85	1125.8	1351.59	1860.76	2093.17	2683.31	3381.41	1192.12	1515.5	992.302	1296.37	983.804	1034.87
ENSMUSG00000014867	Surf4	surfeit_gene_4	protein_coding	2	26810052	26823940	-	ENSMUST00000015011;ENSMUST00000153641;ENSMUST00000154651	26810052;26811974;26814982	26823940;26823395;26823793	20932	NM_011512	lipid_homeostasis;cytoplasm;membrane;integral_component_of_membrane;Golgi_membrane;Golgi_apparatus;endoplasmic_reticulum;endoplasmic_reticulum_membrane;protein_transport;protein_binding;endocytosis;endoplasmic_reticulum-Golgi_intermediate_compartment_membrane;Golgi_organization;endoplasmic_reticulum-Golgi_intermediate_compartment;cargo_receptor_activity;lipoprotein_transport;positive_regulation_o…	1942	2142	2080	1884	1875	2565	2240	2132	2058	2357	2865	2355	3426	4885	1793	2055	1818.76	2357.08	2016.35	2082.8	2020.43	2922.45	2277.21	1992.02	2413.44	2167.14	2469.23	2763.12	2944.59	4022.94	1671.21	1893.23	2087.92	2049.58	2471.44	2134.61
ENSMUSG00000015027	Galns	galactosamine_(N-acetyl)-6-sulfate_sulfatase	protein_coding	8	123304981	123338202	-	ENSMUST00000015171;ENSMUST00000212319;ENSMUST00000211906	123304981;123305128;123305677	123338202;123338143;123307817	50917	NM_016722;NM_001193645	metal_ion_binding;catalytic_activity;hydrolase_activity;lysosome;sulfuric_ester_hydrolase_activity;arylsulfatase_activity;N-acetylgalactosamine-6-sulfatase_activity	23	30	37	18	21	47	36	46	47	78	144	71	210	351	64	79	21.5405	33.0123	35.8678	19.8994	22.6289	53.5498	36.5981	42.9797	55.1174	71.7171	124.108	83.3043	180.492	289.059	59.6527	72.781	27.2764	27.8836	38.0893	39.7889
ENSMUSG00000015120	Ube2i	ubiquitin-conjugating_enzyme_E2I	protein_coding	17	25480890	25493596	-	ENSMUST00000049911;ENSMUST00000173084;ENSMUST00000173713;ENSMUST00000174216;ENSMUST00000172618;ENSMUST00000174031;ENSMUST00000174001;ENSMUST00000172569;ENSMUST00000173621;ENSMUST00000172868;ENSMUST00000172587;ENSMUST00000172520;ENSMUST00000173231;ENSMUST00000172462	25480890;25480895;25481149;25481153;25481280;25481367;25483447;25484117;25485541;25487382;25488227;25488376;25491637	25493284;25492357;25484843;25492888;25492508;25493596;25484313;25492564;25492841;25493276;25492574;25492129;25492233	22196	NM_011665;NM_001177609;NM_001357694;NM_001177610	protein_binding;nucleus;negative_regulation_of_transcription_by_RNA_polymerase_II;cytoplasm;transferase_activity;nucleotide_binding;ATP_binding;enzyme_binding;cell_cycle;cell_division;negative_regulation_of_transcription,_DNA-templated;chromosome_segregation;protein_sumoylation;positive_regulation_of_I-kappaB_kinase/NF-kappaB_signaling;PML_body;cytosol;nucleoplasm;transcription_coregulator_bindin…	768	731	678	630	694	816	771	855	723	805	956	623	1195	1682	857	803	719.264	804.399	657.254	696.478	747.83	929.715	783.809	798.862	847.87	740.158	823.939	730.966	1027.08	1385.18	798.787	739.786	761.832	676.866	838.773	791.335
ENSMUSG00000015202	Cnksr3	Cnksr_family_member_3	protein_coding	10	7069063	7162237	-	ENSMUST00000015346;ENSMUST00000150282	7069063	7162237;7085506	215748	NM_172546	molecular_function;cellular_component;cytoplasm;membrane;plasma_membrane;apical_plasma_membrane;regulation_of_signal_transduction;positive_regulation_of_sodium_ion_transmembrane_transporter_activity;negative_regulation_of_ERK1_and_ERK2_cascade;positive_regulation_of_sodium_ion_transport;negative_regulation_of_peptidyl-serine_phosphorylation;protein_binding	113	104	152	134	61	59	77	109	75	90	103	50	307	254	102	245	105.829	114.443	147.349	148.14	65.7315	67.2221	78.2792	101.843	87.9534	82.7505	88.7717	58.665	263.862	209.177	95.0715	225.713	110.136	147.744	66.4768	90.0612
ENSMUSG00000015243	Abca1	ATP-binding_cassette,_sub-family_A_(ABC1),_member_1	protein_coding	4	53030787	53159895	-	ENSMUST00000030010;ENSMUST00000149127	53030787;53035488	53159895;53040926	11303	NM_013454	protein_binding;cholesterol_homeostasis;intracellular_cholesterol_transport;ATP_binding;membrane;integral_component_of_membrane;transmembrane_transport;external_side_of_plasma_membrane;plasma_membrane;nucleotide_binding;Golgi_apparatus;perinuclear_region_of_cytoplasm;cell_surface;endosome;intracellular_membrane-bounded_organelle;integral_component_of_plasma_membrane;membrane_raft;G_protein-couple…	289	193	174	231	196	234	182	386	164	174	230	180	1015	399	353	442	270.661	212.379	168.676	255.375	211.203	266.61	185.024	360.656	192.325	159.984	198.228	211.194	872.377	328.589	329.022	407.205	241.52	212.025	238.906	272.84
ENSMUSG00000015647	Lama5	laminin,_alpha_5	protein_coding	2	179818166	179867652	-	ENSMUST00000130796;ENSMUST00000015791;ENSMUST00000149812;ENSMUST00000123906	179818166;179818247;179818961	179821436;179867652;179819380;179820196	16776	?;NM_001081171	?;protein_binding;lung_development;cell_migration;regulation_of_cell_population_proliferation;hair_follicle_development;extracellular_space;cell_adhesion;extracellular_region;signaling_receptor_binding;cell-cell_adhesion;extracellular_matrix;basement_membrane;kidney_development;integrin_binding;muscle_organ_development;regulation_of_cell_migration;protein_localization_to_plasma_membrane;extracell…	607	1388	400	509	588	1834	642	972	612	815	1004	564	1216	3536	1005	518	568.481	1527.37	387.76	562.71	633.608	2089.58	652.665	908.18	717.699	749.352	865.308	661.741	1045.13	2912	936.734	477.222	1047.92	475.235	1361.59	780.422
ENSMUSG00000016239	Lonrf3	LON_peptidase_N-terminal_domain_and_ring_finger_3	protein_coding	X	35592006	35625994	+	ENSMUST00000135758;ENSMUST00000016383;ENSMUST00000126147	35592006;35592869	35606264;35625994;35605407	74365	?;NM_028894	?;metal_ion_binding;protein_ubiquitination;ubiquitin_protein_ligase_activity;protein_binding	9	4	1	5	7	4	14	10	6	11	10	9	33	96	5	3	8.42888	4.40164	0.969401	5.5276	7.54295	4.55743	14.2326	9.34341	7.03627	10.114	8.61861	10.5597	28.363	79.0589	4.66037	2.76383	6.41526	3.2485	6.05019	11.788
ENSMUSG00000016256	Ctsz	cathepsin_Z	protein_coding	2	174269286	174280832	-	ENSMUST00000016400	174269286	174280832	64138	NM_022325	negative_regulation_of_neuron_projection_development;extracellular_space;hydrolase_activity;cell_surface;peptidase_activity;cysteine-type_peptidase_activity;proteolysis;endoplasmic_reticulum;lysosome;growth_cone;cytoplasmic_vesicle;cysteine-type_endopeptidase_activity;proteolysis_involved_in_cellular_protein_catabolic_process;positive_regulation_of_neuron_apoptotic_process;cell_cortex;collagen-co…	366	327	370	349	426	262	367	416	296	499	629	536	699	1459	534	623	342.774	359.834	358.678	385.827	459.043	298.512	373.097	388.686	347.123	458.806	542.11	628.889	600.78	1201.53	497.727	573.956	351.304	372.252	378.777	380.891
ENSMUSG00000016356	Col20a1	collagen,_type_XX,_alpha_1	protein_coding	2	180628328	180660156	+	ENSMUST00000149179;ENSMUST00000108856;ENSMUST00000228434;ENSMUST00000152473;ENSMUST00000155425	180628328;180642247;180655033	180658121;180659507;180660156;180645251;180659333	73368	?;NM_028518	extracellular_region;collagen_trimer;protein_binding;cellular_anatomical_entity;extracellular_space;collagen-containing_extracellular_matrix	25	40	26	19	32	46	9	33	34	32	85	27	93	144	65	72	23.4135	44.0164	25.2044	21.0049	34.4821	52.4104	9.14952	30.8333	39.8722	29.4224	73.2582	31.6791	79.9321	118.588	60.5848	66.332	33.715	23.1047	43.4462	19.9914
ENSMUSG00000016554	Eif3d	eukaryotic_translation_initiation_factor_3,_subunit_D	protein_coding	15	77843198	77855013	-	ENSMUST00000100484;ENSMUST00000229824;ENSMUST00000230711;ENSMUST00000229737;ENSMUST00000229413;ENSMUST00000230419;ENSMUST00000229784;ENSMUST00000229713	77843198;77843782;77846693;77847437;77849035;77849172;77849353;77852414	77855013;77844681;77847972;77848378;77852723;77854845;77854997	55944	NM_018749	RNA_binding;positive_regulation_of_translation;cytoplasm;translation;translation_initiation_factor_activity;translational_initiation;eukaryotic_translation_initiation_factor_3_complex;mRNA_cap_binding;formation_of_cytoplasmic_translation_initiation_complex;cytoplasmic_translational_initiation;cap-dependent_translational_initiation;IRES-dependent_viral_translational_initiation;viral_translational_…	465	360	463	414	436	330	447	398	419	570	577	526	660	1495	413	585	435.492	396.147	448.833	457.685	469.818	375.988	454.426	371.868	491.366	524.087	497.294	617.156	567.26	1231.18	384.946	538.948	415.82	453.259	422.903	413.147
ENSMUSG00000017009	Sdc4	syndecan_4	protein_coding	2	164266167	164285807	-	ENSMUST00000017153;ENSMUST00000142909	164266167;164267820	164285106;164285807	20971	NM_011521	membrane;integral_component_of_membrane;cell_surface;extracellular_region;focal_adhesion;membrane_raft;identical_protein_binding;positive_regulation_of_protein_kinase_activity;wound_healing;fibronectin_binding;cell_migration;protein_binding;neural_tube_closure;Golgi_lumen;regulation_of_fibroblast_migration;positive_regulation_of_stress_fiber_assembly;protein_kinase_C_binding;inner_ear_receptor_ce…	322	331	618	630	386	955	294	798	532	673	531	464	1313	2369	633	758	301.567	364.236	599.09	696.478	415.94	1088.09	298.884	745.604	623.882	618.79	457.648	544.411	1128.5	1950.94	590.003	698.329	332.901	647.784	752.013	522.244
ENSMUSG00000017221	Psmd3	proteasome_(prosome,_macropain)_26S_subunit,_non-ATPase,_3	protein_coding	11	98573380	98586805	+	ENSMUST00000017365;ENSMUST00000149489;ENSMUST00000152102;ENSMUST00000123676;ENSMUST00000142790	98573380;98573391;98573417;98578613;98581287	98586805;98583343;98585875;98584666;98582295	22123	NM_009439	protein_binding;regulation_of_catalytic_activity;ubiquitin-dependent_protein_catabolic_process;proteasome_complex;proteasome_regulatory_particle,_lid_subcomplex;enzyme_regulator_activity;regulation_of_protein_catabolic_process;proteasome_accessory_complex;proteasome_regulatory_particle;protein-containing_complex	1986	1768	2259	2150	2041	1654	2123	2404	1480	2654	3145	2480	3175	5209	1849	2088	1859.97	1945.52	2189.88	2376.87	2199.31	1884.5	2158.27	2246.16	1735.61	2440.22	2710.55	2909.78	2728.86	4289.77	1723.4	1923.63	1902.75	2283.37	2041.9	2202.21
ENSMUSG00000017428	Psmd11	proteasome_(prosome,_macropain)_26S_subunit,_non-ATPase,_11	protein_coding	11	80319441	80364074	+	ENSMUST00000172641;ENSMUST00000173938;ENSMUST00000017572;ENSMUST00000147898;ENSMUST00000172615;ENSMUST00000172773;ENSMUST00000173186;ENSMUST00000174743;ENSMUST00000172847;ENSMUST00000173060;ENSMUST00000173565;ENSMUST00000148895;ENSMUST00000129500;ENSMUST00000173797;ENSMUST00000125591	80319441;80319449;80319451;80319470;80319472;80319491;80319512;80319516;80320713;80347194;80351535;80353437;80353441	80325364;80362735;80364074;80363132;80336785;80351517;80347068;80360708;80362365;80347249;80347253;80362701;80362540;80362467	69077	?;NM_178616	?;protein_binding;stem_cell_differentiation;ubiquitin-dependent_protein_catabolic_process;proteasome_complex;proteasome_regulatory_particle,_lid_subcomplex;proteasome_assembly;structural_molecule_activity;proteasome_accessory_complex;proteasome_regulatory_particle	1630	1590	1895	1666	1549	1885	2003	2228	2203	3120	3523	2766	4595	6431	1792	1846	1526.56	1749.65	1837.01	1841.8	1669.15	2147.69	2036.28	2081.71	2583.48	2868.69	3036.34	3245.35	3949.33	5296.12	1670.28	1700.68	1638.11	1839.41	1908.42	2058.99
ENSMUSG00000017737	Mmp9	matrix_metallopeptidase_9	protein_coding	2	164782700	164797770	+	ENSMUST00000137626;ENSMUST00000017881;ENSMUST00000134382;ENSMUST00000144917	164782700;164790139;164792616;164796306	164790814;164797770;164793182	17395	?;NM_013599	proteolysis;metalloendopeptidase_activity;leukocyte_migration;ossification;collagen_catabolic_process;negative_regulation_of_apoptotic_process;tissue_remodeling;positive_regulation_of_angiogenesis;embryo_implantation;protein-containing_complex_binding;skeletal_system_development;aging;zinc_ion_binding;metal_ion_binding;extracellular_space;hydrolase_activity;protein-containing_complex;peptidase_ac…	11	1	17	9	9	2	15	13	13	23	14	22	87	87	9	43	10.302	1.10041	16.4798	9.94968	9.69808	2.27871	15.2492	12.1464	15.2452	21.1474	12.0661	25.8126	74.7752	71.6471	8.38866	39.615	5.70119	13.2147	5.9884	13.6978
ENSMUSG00000017765	Slc12a4	solute_carrier_family_12,_member_4	protein_coding	8	106670222	106692729	-	ENSMUST00000116429;ENSMUST00000034370;ENSMUST00000141326;ENSMUST00000132231;ENSMUST00000143381	106670222;106670225;106673323;106680515;106687092	106692676;106692729;106674805;106691052;106692706	20498	NM_009195;NM_001253804	synapse;membrane;integral_component_of_membrane;transmembrane_transport;symporter_activity;cation:chloride_symporter_activity;potassium:chloride_symporter_activity;transmembrane_transporter_activity;ion_transport;potassium_ion_transport;potassium_ion_transmembrane_transport;inorganic_anion_transport;chemical_synaptic_transmission;protein_kinase_binding;chloride_transmembrane_transport;potassium_i…	373	344	222	198	250	298	268	424	229	471	580	308	612	944	548	385	349.33	378.541	215.207	218.893	269.391	339.528	272.452	396.161	268.551	433.061	499.879	361.376	526.005	777.412	510.776	354.692	363.935	217.05	304.46	334.306
ENSMUSG00000017999	Ddx27	DEAD_box_helicase_27	protein_coding	2	166857113	166876867	+	ENSMUST00000018143;ENSMUST00000176066;ENSMUST00000150571;ENSMUST00000126409;ENSMUST00000138969;ENSMUST00000127468	166857113;166857230;166868121;166869462;166875767	166876867;166866453;166867733;166869782;166870210;166876823	228889	NM_153065	nucleolus;chromosome;nucleus;ATP_binding;hydrolase_activity;nucleotide_binding;nucleic_acid_binding;RNA_helicase_activity;helicase_activity;ATP_hydrolysis_activity;ribosome_biogenesis;rRNA_processing	249	203	247	218	253	291	309	267	243	361	372	299	496	781	290	369	233.199	223.383	239.442	241.003	272.624	331.553	314.133	249.469	284.969	331.922	320.612	350.817	426.304	643.177	270.301	339.952	228.291	240.223	302.088	281.801
ENSMUSG00000018008	Cyth4	cytohesin_4	protein_coding	15	78481247	78506219	+	ENSMUST00000043069;ENSMUST00000231180;ENSMUST00000231168;ENSMUST00000230705;ENSMUST00000229256;ENSMUST00000230041;ENSMUST00000229796;ENSMUST00000229295;ENSMUST00000229717;ENSMUST00000231176;ENSMUST00000229248;ENSMUST00000229233;ENSMUST00000230583	78481247;78481253;78481274;78481304;78481318;78481342;78481349;78489997;78495433	78506219;78489398;78505055;78495685;78492404;78487210;78489083;78490087;78495741;78496697;78503318;78492407;78503321	72318	NM_028195	cytosol;membrane;plasma_membrane;regulation_of_catalytic_activity;intercellular_bridge;guanyl-nucleotide_exchange_factor_activity;centriolar_satellite;lipid_binding;regulation_of_ARF_protein_signal_transduction	39	12	29	20	28	12	27	44	20	46	35	40	67	199	54	106	36.5251	13.2049	28.1126	22.1104	30.1718	13.6723	27.4485	41.111	23.4542	42.2947	30.1651	46.932	57.5855	163.882	50.332	97.6555	24.865	25.1115	21.9221	34.2798
ENSMUSG00000018143	Mafk	v-maf_musculoaponeurotic_fibrosarcoma_oncogene_family,_protein_K_(avian)	protein_coding	5	139777268	139788408	+	ENSMUST00000018287;ENSMUST00000151577;ENSMUST00000110836	139777268;139777289;139783269	139788408;139785255;139788086	17135	NM_010757	protein_binding;nucleus;sequence-specific_DNA_binding;negative_regulation_of_transcription_by_RNA_polymerase_II;transcription_cis-regulatory_region_binding;nucleoplasm;DNA_binding;DNA-binding_transcription_factor_activity;regulation_of_transcription,_DNA-templated;RNA_polymerase_II_cis-regulatory_region_sequence-specific_DNA_binding;regulation_of_transcription_by_RNA_polymerase_II;DNA-binding_tra…	327	266	392	447	362	513	520	539	448	798	574	399	614	1261	461	446	306.249	292.709	380.005	494.168	390.079	584.49	528.639	503.61	525.375	733.721	494.708	468.147	527.724	1038.47	429.686	410.89	299.479	437.086	487.284	516.124
ENSMUSG00000018427	Ypel2	yippee_like_2	protein_coding	11	86827251	86884533	-	ENSMUST00000018571;ENSMUST00000238921	86827251;86831425	86884533;86862850	77864	NM_001005341	molecular_function;biological_process;cellular_component;nucleus;metal_ion_binding;nucleolus	198	197	188	233	118	111	117	140	164	298	436	248	1307	540	190	231	185.435	216.781	182.247	257.586	127.153	126.469	118.944	130.808	192.325	273.996	375.771	290.978	1123.35	444.706	177.094	212.815	201.108	219.917	126.811	124.876
ENSMUSG00000018672	Copz2	coatomer_protein_complex,_subunit_zeta_2	protein_coding	11	96740696	96752029	+	ENSMUST00000155696;ENSMUST00000018816;ENSMUST00000145633;ENSMUST00000154191;ENSMUST00000147710	96740696;96740702;96740707;96744726;96744957	96742416;96752029;96744979;96747766	56358	?;NM_019877	?;molecular_function;cytoplasm;membrane;Golgi_membrane;Golgi_apparatus;protein_transport;cytoplasmic_vesicle;cytosol;retrograde_vesicle-mediated_transport,_Golgi_to_endoplasmic_reticulum;vesicle-mediated_transport;COPI-coated_vesicle_membrane;endoplasmic_reticulum-Golgi_intermediate_compartment_membrane;COPI_vesicle_coat;intracellular_protein_transport;COPI-coated_vesicle;intra-Golgi_vesicle-medi…	447	255	507	345	477	189	441	327	320	340	617	421	776	1160	532	579	418.634	280.604	491.486	381.404	513.998	215.338	448.326	305.53	375.268	312.613	531.768	493.959	666.96	955.295	495.863	533.42	349.619	436.445	364.668	376.928
ENSMUSG00000018774	Cd68	CD68_antigen	protein_coding	11	69555039	69556979	-	ENSMUST00000018918;ENSMUST00000154124;ENSMUST00000108654	69555039;69555132;69555197	69556979;69556888	12514	NM_001291058	membrane;integral_component_of_membrane;plasma_membrane;endosome;lysosome;lysosomal_membrane;endosome_membrane;cellular_response_to_organic_substance;late_endosome_membrane;autocrine_signaling;establishment_of_protein_localization_to_organelle;cellular_response_to_oxidised_low-density_lipoprotein_particle_stimulus;inflammatory_response_to_antigenic_stimulus;negative_regulation_of_dendritic_cell_a…	30	5	23	13	23	20	16	35	7	21	29	30	99	592	22	55	28.0963	5.50205	22.2962	14.3718	24.784	22.7871	16.2658	32.7019	8.20898	19.3085	24.994	35.199	85.089	487.53	20.5056	50.6703	16.7992	18.334	23.7856	24.4839
ENSMUSG00000019726	Lyst	lysosomal_trafficking_regulator	protein_coding	13	13764982	13953388	+	ENSMUST00000223053;ENSMUST00000110559;ENSMUST00000220937;ENSMUST00000223527;ENSMUST00000231064;ENSMUST00000221717;ENSMUST00000221483;ENSMUST00000221587	13764982;13764994;13814496;13858676;13883936;13921321;13935354	13810844;13953388;13824702;13818171;13862214;13922114;13928557;13935917	17101	?;NM_010748	?;lysosome_organization;endosome_to_lysosome_transport_via_multivesicular_body_sorting_pathway;natural_killer_cell_mediated_cytotoxicity;pigmentation;microtubule_cytoskeleton;protein_binding	97	62	58	62	75	72	104	98	73	80	92	56	211	678	98	78	90.8446	68.2254	56.2253	68.5422	80.8174	82.0337	105.728	91.5654	85.6079	73.556	79.2912	65.7048	181.351	558.353	91.3432	71.8597	79.535	62.3838	81.4255	98.6466
ENSMUSG00000019849	Prep	prolyl_endopeptidase	protein_coding	10	44943299	45043294	+	ENSMUST00000099858	44943299	45043294	19072	NM_011156	nucleus;cytoplasm;cytosol;hydrolase_activity;peptidase_activity;proteolysis;serine-type_endopeptidase_activity;serine-type_peptidase_activity;endopeptidase_activity;peptide_binding;protein_metabolic_process;oligopeptidase_activity	549	494	609	549	507	432	600	636	510	635	647	455	813	964	448	510	514.162	543.602	590.365	606.931	546.325	492.202	609.968	594.241	598.083	583.851	557.624	533.851	698.761	793.883	417.569	469.852	528.882	598.648	519.264	602.104
ENSMUSG00000019873	Reep3	receptor_accessory_protein_3	protein_coding	10	66844968	66932724	-	ENSMUST00000020023;ENSMUST00000217841;ENSMUST00000218920;ENSMUST00000219431	66844968;66847451;66864705;66870998	66932724;66932625;66870411;66873101	28193	NM_178606;NM_001204915	membrane;integral_component_of_membrane;endoplasmic_reticulum;endoplasmic_reticulum_membrane;microtubule;cell_cycle;cell_division;microtubule_binding;nuclear_envelope_organization;mitotic_nuclear_membrane_reassembly;cytoplasmic_microtubule;endoplasmic_reticulum_tubular_network;endoplasmic_reticulum_tubular_network_organization	314	265	287	251	250	260	272	325	278	384	417	265	502	733	365	373	294.074	291.608	278.218	277.486	269.391	296.233	276.519	303.661	326.014	353.069	359.396	310.924	431.461	603.648	340.207	343.637	292.841	277.852	282.812	290.09
ENSMUSG00000019897	Ccdc59	coiled-coil_domain_containing_59	protein_coding	10	105676928	105683694	+	ENSMUST00000020049;ENSMUST00000133538;ENSMUST00000155406	105676928;105677365	105683694;105678843	?	NM_025602	nucleus	345	253	245	205	274	250	260	327	259	326	383	290	439	642	280	297	323.107	278.404	237.503	226.632	295.253	284.839	264.319	305.53	303.732	299.741	330.093	340.257	377.314	528.706	260.981	273.62	300.755	232.067	290.046	284.924
ENSMUSG00000019947	Arid5b	AT_rich_interactive_domain_5B_(MRF1-like)	protein_coding	10	67928350	68114570	-	ENSMUST00000219238;ENSMUST00000020106;ENSMUST00000218532;ENSMUST00000218425	67928350;67931846;67932284;68019654	68114570;68114551;67972456	71371	NM_023598	cellular_response_to_leukemia_inhibitory_factor;post-embryonic_development;multicellular_organism_growth;negative_regulation_of_transcription_by_RNA_polymerase_II;platelet-derived_growth_factor_receptor_signaling_pathway;transcription_cis-regulatory_region_binding;nucleus;DNA_binding;regulation_of_transcription_by_RNA_polymerase_II;fibroblast_migration;transcription_coactivator_activity;positive_…	255	212	183	372	196	249	189	253	371	344	455	350	378	1143	337	283	238.818	233.287	177.4	411.253	211.203	283.7	192.14	236.388	435.076	316.291	392.147	410.655	324.885	941.295	314.109	260.722	236.052	294.327	247.451	214.264
ENSMUSG00000020029	Nudt4	nudix_(nucleoside_diphosphate_linked_moiety_X)-type_motif_4	protein_coding	10	95382869	95400008	-	ENSMUST00000020217	95382869	95400008	71207	NM_027722;NM_001358996	cytosol;cytoplasm;metal_ion_binding;hydrolase_activity;RNA_binding;nucleus;endopolyphosphatase_activity;diphosphoinositol-polyphosphate_diphosphatase_activity;bis(5'-adenosyl)-hexaphosphatase_activity;bis(5'-adenosyl)-pentaphosphatase_activity;inositol_diphosphate_tetrakisphosphate_diphosphatase_activity;inositol_diphosphate_pentakisphosphate_diphosphatase_activity;diphosphoinositol_polyphosphate…	6854	6182	6927	4940	5844	5136	6327	5099	6376	5313	7590	4683	10329	13800	5453	5565	6419.06	6802.73	6715.04	5461.27	6297.29	5851.74	6432.11	4764.21	7477.21	4885.04	6541.52	5494.56	8877.62	11364.7	5082.6	5126.91	6610.89	6088.15	6074.51	5598.16
ENSMUSG00000020075	Ddx21	DExD_box_helicase_21	protein_coding	10	62416030	62438060	-	ENSMUST00000045866;ENSMUST00000218393;ENSMUST00000220060	62416030;62424518;62424541	62438060;62425956;62426750	56200	NM_019553	protein_binding;nucleus;nucleolus;RNA_binding;miRNA_binding;transcription_by_RNA_polymerase_II;chromosome;nucleoplasm;cytoplasm;ATP_binding;hydrolase_activity;nucleotide_binding;nucleic_acid_binding;defense_response_to_virus;RNA_helicase_activity;helicase_activity;ATP_hydrolysis_activity;immune_system_process;mitochondrion;cytosol;rRNA_processing;innate_immune_response;double-stranded_RNA_binding…	901	779	1010	855	870	817	1523	1147	1409	1625	1440	1263	2120	3043	892	1024	843.824	857.219	979.095	945.22	937.482	930.855	1548.3	1071.69	1652.35	1494.11	1241.08	1481.88	1822.11	2506	831.41	943.389	850.522	962.157	934.168	1310
ENSMUSG00000020130	Tbc1d15	TBC1_domain_family,_member_15	protein_coding	10	115033777	115087372	-	ENSMUST00000020339;ENSMUST00000217843;ENSMUST00000217886;ENSMUST00000219274	115033777;115035301;115044391;115065105	115087372;115057613;115045593;115087158	66687	NM_025706	mitochondrion;cytoplasm;extracellular_region;GTPase_activator_activity;activation_of_GTPase_activity;regulation_of_GTPase_activity	627	463	565	488	459	374	698	654	644	810	701	636	856	1434	558	614	587.212	509.49	547.712	539.494	494.602	426.119	709.596	611.059	755.226	744.755	604.164	746.219	735.719	1180.94	520.097	565.665	548.351	543.603	460.361	660.327
ENSMUSG00000020132	Rab21	RAB21,_member_RAS_oncogene_family	protein_coding	10	115122989	115151499	-	ENSMUST00000020343;ENSMUST00000218831	115122989;115150657	115151496;115151499	216344	NM_024454	protein_binding;synapse;membrane;Golgi_membrane;Golgi_apparatus;endoplasmic_reticulum;endoplasmic_reticulum_membrane;nucleotide_binding;signal_transduction;endosome;protein_transport;cytoplasmic_vesicle_membrane;cytoplasmic_vesicle;cell_projection;neuron_projection;GTPase_activity;GTP_binding;endosome_membrane;cleavage_furrow;early_endosome_membrane;GDP_binding;trans-Golgi_network;early_endosome;…	1733	1350	1798	1630	1379	1425	1683	1816	1546	1706	1896	1705	2747	2956	1659	1534	1623.03	1485.55	1742.98	1802	1485.96	1623.58	1710.96	1696.76	1813.01	1568.58	1634.09	2000.48	2361	2434.36	1546.31	1413.24	1554.29	1772.49	1554.77	1703.86
ENSMUSG00000020137	Thap2	THAP_domain_containing,_apoptosis_associated_protein_2	protein_coding	10	115204309	115220348	-	ENSMUST00000218842;ENSMUST00000020346;ENSMUST00000218989	115204309;115205377;115219822	115220340;115220315;115220348	66816	NM_025780	molecular_function;biological_process;nucleolus;DNA_binding;metal_ion_binding;nucleus	207	157	198	187	125	112	125	120	206	190	212	152	328	299	163	214	193.864	172.764	191.941	206.732	134.696	127.608	127.077	112.121	241.579	174.696	182.714	178.342	281.911	246.236	151.928	197.153	183.314	199.337	131.152	119.599
ENSMUSG00000020184	Mdm2	transformed_mouse_3T3_cell_double_minute_2	protein_coding	10	117524780	117546663	-	ENSMUST00000020408;ENSMUST00000105263;ENSMUST00000155285;ENSMUST00000132277;ENSMUST00000131627;ENSMUST00000137102;ENSMUST00000126022;ENSMUST00000147823;ENSMUST00000151725	117524780;117524800;117526014;117526148;117530839;117531946;117538164;117545623	117546663;117545927;117546590;117527425;117545983;117546616;117546197;117546619	17246	NM_010786;NM_001288586	protein_binding;nuclear_body;negative_regulation_of_apoptotic_process;nucleus;negative_regulation_of_gene_expression;nucleolus;positive_regulation_of_gene_expression;positive_regulation_of_cell_cycle;synapse;regulation_of_gene_expression;apoptotic_process;negative_regulation_of_transcription_by_RNA_polymerase_II;cytoplasm;regulation_of_cell_cycle;negative_regulation_of_cysteine-type_endopeptidase…	1200	1133	1166	1269	1176	1090	1352	1256	1258	1609	1938	1380	6651	7890	1112	1357	1123.85	1246.76	1130.32	1402.91	1267.22	1241.9	1374.46	1173.53	1475.27	1479.4	1670.29	1619.15	5716.43	6497.65	1036.47	1250.17	1185.31	1266.61	1254.56	1274
ENSMUSG00000020190	Mknk2	MAP_kinase-interacting_serine/threonine_kinase_2	protein_coding	10	80501161	80513946	-	ENSMUST00000200082;ENSMUST00000197276;ENSMUST00000198819;ENSMUST00000199949;ENSMUST00000003433	80501161;80505757;80507444;80507780;80501166	80512127;80508125;80508085;80513946;80507810	17347	NM_021462	nuclear_body;protein_phosphorylation;nucleoplasm;nucleus;cytoplasm;protein_kinase_activity;ATP_binding;transferase_activity;metal_ion_binding;nucleotide_binding;kinase_activity;phosphorylation;protein_serine/threonine_kinase_activity;regulation_of_translation;intracellular_signal_transduction;protein_serine/threonine/tyrosine_kinase_activity;protein_serine_kinase_activity;calmodulin_binding;calmo…	4126	6948	6111	6502	3619	7595	5453	7374	5517	11052	14771	12297	41878	48113	5089	7647	3864.17	7645.64	5924.01	7188.09	3899.71	8653.42	5543.59	6889.83	6469.85	10161.8	12730.5	14428.1	35993.5	39622.5	4743.32	7045.01	5754.91	6556.05	6276.56	6216.71
ENSMUSG00000020205	Phlda1	pleckstrin_homology_like_domain,_family_A,_member_1	protein_coding	10	111342147	111344506	+	ENSMUST00000164773;ENSMUST00000186359	111342147;111343557	111344506;111344026	21664	NM_009344	nucleolus;nucleoplasm;nucleus;cytoplasm;cytoplasmic_vesicle;apoptotic_process;phosphatidylinositol_phosphate_binding;positive_regulation_of_apoptotic_process;protein_binding;FasL_biosynthetic_process	30	24	32	34	50	81	68	105	19	54	34	52	44	259	39	38	28.0963	26.4098	31.0208	37.5877	53.8782	92.2879	69.1297	98.1058	22.2815	49.6503	29.3033	61.0116	37.8173	213.294	36.3509	35.0086	27.253	34.3043	73.0831	83.6177
ENSMUSG00000020225	Tmbim4	transmembrane_BAX_inhibitor_motif_containing_4	protein_coding	10	120037495	120060822	+	ENSMUST00000156247;ENSMUST00000145015;ENSMUST00000156877;ENSMUST00000135794;ENSMUST00000020446;ENSMUST00000134797;ENSMUST00000141206;ENSMUST00000134203;ENSMUST00000148678;ENSMUST00000123802	120037495;120037517;120037563;120038556;120044655;120044685;120044698;120056593;120057726	120039120;120039113;120053467;120060822;120053622;120060744;120060644;120060177	68212	?;NM_026617	?;negative_regulation_of_apoptotic_process;molecular_function;membrane;integral_component_of_membrane;Golgi_membrane;Golgi_apparatus;apoptotic_process;Golgi_stack;regulation_of_calcium-mediated_signaling	847	609	875	745	745	613	777	833	686	870	1058	1023	1861	2391	887	1062	793.251	670.149	848.226	823.613	802.786	698.426	789.908	778.306	804.48	799.922	911.849	1200.29	1599.5	1969.06	826.749	978.397	731.7	835.919	750.606	784.107
ENSMUSG00000020265	Sumo3	small_ubiquitin-like_modifier_3	protein_coding	10	77441931	77454165	+	ENSMUST00000020501;ENSMUST00000137841;ENSMUST00000129492;ENSMUST00000141228;ENSMUST00000099538;ENSMUST00000173691;ENSMUST00000124024;ENSMUST00000174295	77441931;77442043;77442059;77442405;77445672;77449543;77450967	77454165;77452544;77452141;77452477;77453256;77452732;77452582;77451894	20610	NM_019929;NM_001301673;NM_001301672;NM_001301671	nuclear_body;nucleus;cytoplasm;PML_body;protein_sumoylation;protein_tag;nucleoplasm;ubiquitin-like_protein_ligase_binding;positive_regulation_of_ubiquitin-dependent_protein_catabolic_process;SUMO_transferase_activity;protein_localization_to_nucleus;SUMO_ligase_complex;protein_binding	495	396	514	467	495	416	525	526	564	595	635	468	750	1180	516	539	463.588	435.762	498.272	516.278	533.395	473.972	533.722	491.463	661.409	547.073	547.282	549.104	644.613	971.766	480.95	496.569	449.675	507.275	503.684	512.593
ENSMUSG00000020284	Cfap410	cilia_and_flagella_associated_protein_410	protein_coding	10	77814358	77822739	+	ENSMUST00000105397;ENSMUST00000149074;ENSMUST00000123999;ENSMUST00000105398;ENSMUST00000136275;ENSMUST00000130949;ENSMUST00000116237;ENSMUST00000129277	77814358;77814488;77814505;77814507;77814515;77814527;77816327;77817596	77821268;77821089;77822739;77821270;77816356;77820313;77818728	67884	NM_026431	mitochondrion;molecular_function;cytoplasm;cytosol;plasma_membrane;intracellular_membrane-bounded_organelle;cell_projection_organization;cellular_response_to_DNA_damage_stimulus;cytoskeleton;cell_projection;cilium;photoreceptor_outer_segment;cytoskeleton_organization;ciliary_basal_body;cilium_assembly;regulation_of_cell_shape;smoothened_signaling_pathway;photoreceptor_connecting_cilium;photorecep…	67	70	111	84	100	61	72	63	32	75	129	73	154	223	82	105	62.7483	77.0287	107.604	92.8637	107.756	69.5008	73.1961	58.8635	37.5268	68.9588	111.18	85.6509	132.361	183.647	76.43	96.7342	69.8885	100.234	88.6286	66.0298
ENSMUSG00000020389	Cdkl3	cyclin-dependent_kinase-like_3	protein_coding	11	51895048	51980611	+	ENSMUST00000063303;ENSMUST00000121591;ENSMUST00000109078;ENSMUST00000063321;ENSMUST00000135076;ENSMUST00000143228;ENSMUST00000120374;ENSMUST00000109076;ENSMUST00000128853;ENSMUST00000147874;ENSMUST00000150736;ENSMUST00000154701;ENSMUST00000136021;ENSMUST00000207272;ENSMUST00000109081;ENSMUST00000109079;ENSMUST00000109077;ENSMUST00000109080	51895048;51895052;51895068;51895081;51895092;51895117;51895176;51917900;51918124;51923189;51923274;51924354;51924357	51928992;51975494;51918710;51924696;51910593;51948390;51918391;51975936;51924551;51980605;51980611;51980603;51931420;51924629	213084	NM_153785;NM_001166654;NM_001166655;NM_001363476;NM_001166656;NM_001166657;NM_001166653	nucleus;cytoplasm;protein_kinase_activity;ATP_binding;protein_phosphorylation;transferase_activity;nucleotide_binding;kinase_activity;phosphorylation;protein_serine/threonine_kinase_activity;protein_serine/threonine/tyrosine_kinase_activity;protein_serine_kinase_activity;dendrite_extension;cyclin-dependent_protein_serine/threonine_kinase_activity;regulation_of_cell_cycle;positive_regulation_of_de…	51	31	48	46	38	32	47	30	26	44	64	42	124	113	64	64	47.7636	34.1127	46.5312	50.8539	40.9475	36.4594	47.7808	28.0302	30.4905	40.4558	55.1591	49.2786	106.576	93.0589	59.6527	58.9618	40.9382	48.6926	38.7034	37.9055
ENSMUSG00000020422	Tns3	tensin_3	protein_coding	11	8381652	8614681	-	ENSMUST00000239091;ENSMUST00000239111;ENSMUST00000129074;ENSMUST00000131941;ENSMUST00000134823;ENSMUST00000020695	8381652;8401070;8487539;8495693	8574887;8614681;8418675;8495351;8529121;8614535	319939	?;NM_001083587	cell_junction;phosphatase_activity;dephosphorylation;focal_adhesion;protein_binding;cytosol;molecular_function;positive_regulation_of_cell_population_proliferation;cell_migration;lung_alveolus_development	180	271	167	115	113	161	100	173	114	223	150	123	334	515	207	230	168.578	298.211	161.89	127.135	121.765	183.436	101.661	161.641	133.689	205.037	129.279	144.316	287.068	424.118	192.939	211.894	233.394	144.512	152.601	131.651
ENSMUSG00000020423	Btg2	BTG_anti-proliferation_factor_2	protein_coding	1	134002908	134006858	-	ENSMUST00000020692	134002908	134006858	12227	NM_007570	protein_binding;negative_regulation_of_apoptotic_process;negative_regulation_of_translation;negative_regulation_of_neuron_apoptotic_process;negative_regulation_of_transcription_by_RNA_polymerase_II;negative_regulation_of_cell_population_proliferation;nucleus;cytoplasm;skeletal_muscle_cell_differentiation;protein_methylation;anterior/posterior_pattern_specification;cellular_response_to_DNA_damage_…	1461	1244	1877	817	1636	1853	2971	1755	1479	2022	2822	1349	1835	5737	767	886	1368.29	1368.91	1819.57	903.21	1762.9	2111.23	3020.36	1639.77	1734.44	1859.13	2432.17	1582.78	1577.15	4724.59	714.901	816.252	1368.6	1361.39	1937.06	2330.06
ENSMUSG00000020455	Trim11	tripartite_motif-containing_11	protein_coding	11	58868919	58882284	+	ENSMUST00000108809;ENSMUST00000108810;ENSMUST00000093061	58868919;58868941;58868942	58882281;58882284;58882283	94091	?;NM_001290988;NM_053168	zinc_ion_binding;metal_ion_binding;protein_binding;nucleus;cytoplasm;cytosol;nucleoplasm;transferase_activity;innate_immune_response;defense_response_to_virus;protein_ubiquitination;regulation_of_gene_expression;negative_regulation_of_transcription,_DNA-templated;ubiquitin-protein_transferase_activity;ubiquitin_protein_ligase_activity;protein_domain_specific_binding;positive_regulation_of_viral_e…	272	258	197	188	185	197	182	223	173	214	342	176	408	406	322	274	254.739	283.906	190.972	207.838	199.35	224.453	185.024	208.358	202.879	196.762	294.756	206.501	350.67	334.353	300.128	252.43	269.323	199.405	211.901	196.691
ENSMUSG00000020462	Cfap36	cilia_and_flagella_associated_protein_36	protein_coding	11	29171532	29197409	-	ENSMUST00000020754;ENSMUST00000141862;ENSMUST00000134599;ENSMUST00000144627;ENSMUST00000127940	29171532;29175772;29180625;29193824;29194733	29197409;29197288;29196922;29197068;29197192	216618	NM_025740	protein_binding;biological_process;nucleus;cytoplasm;cell_projection;cilium;axoneme;motile_cilium;protein_N-terminus_binding;ciliary_transition_zone;ciliary_base;membrane-bounded_organelle	196	166	201	163	173	136	184	131	143	147	375	194	546	483	159	233	183.562	182.668	194.85	180.2	186.419	154.953	187.057	122.399	167.698	135.159	323.198	227.62	469.279	397.765	148.2	214.658	183.115	187.525	170.686	154.728
ENSMUSG00000020611	Gna13	guanine_nucleotide_binding_protein,_alpha_13	protein_coding	11	109253657	109292195	+	ENSMUST00000020930;ENSMUST00000106702	109253657	109292195;109271301	14674	NM_010303;NM_001359034	in_utero_embryonic_development;nucleus;cytoplasm;cytosol;angiogenesis;multicellular_organism_aging;membrane;metal_ion_binding;nucleotide_binding;signal_transduction;G_protein-coupled_receptor_signaling_pathway;GTPase_activity;GTP_binding;guanyl_nucleotide_binding;G-protein_beta/gamma-subunit_complex_binding;intracellular_signal_transduction;G_protein-coupled_receptor_binding;Rho_protein_signal_tr…	421	339	524	490	344	456	449	496	436	678	614	578	1094	1097	420	484	394.284	373.039	507.966	541.705	370.682	519.547	456.459	463.433	511.302	623.387	529.182	678.167	940.276	903.413	391.471	445.899	383.661	524.835	445.115	459.946
ENSMUSG00000020644	Id2	inhibitor_of_DNA_binding_2	protein_coding	12	25143798	25147139	-	ENSMUST00000221761;ENSMUST00000222667;ENSMUST00000020974	25143798;25145129;25143800	25147139;25146086;25146091	15902	?;NM_010496	protein_binding;nucleus;negative_regulation_of_osteoblast_differentiation;negative_regulation_of_gene_expression;positive_regulation_of_gene_expression;positive_regulation_of_cell_cycle;positive_regulation_of_cell_population_proliferation;negative_regulation_of_transcription_by_RNA_polymerase_II;adult_locomotory_behavior;cytoplasm;cytosol;chromatin;adipose_tissue_development;negative_regulation_o…	47	19	42	30	27	16	29	26	22	18	50	46	118	103	33	118	44.0175	20.9078	40.7148	33.1656	29.0943	18.2297	29.4818	24.2929	25.7997	16.5501	43.093	53.9718	101.419	84.8236	30.7584	108.711	32.4626	36.9402	23.662	26.8873
ENSMUSG00000020706	Ftsj3	FtsJ_RNA_methyltransferase_homolog_3_(E._coli)	protein_coding	11	106139968	106146905	-	ENSMUST00000021048;ENSMUST00000126938;ENSMUST00000154635;ENSMUST00000127803;ENSMUST00000143729;ENSMUST00000143884	106139968;106140725;106141835;106144202;106145118;106145689	106146905;106141524;106143380;106144821;106146622;106146630	?	NM_025310	nucleolus;chromosome;nucleoplasm;nucleus;transferase_activity;methyltransferase_activity;methylation;ribosome_biogenesis;rRNA_processing;rRNA_methylation;RNA_methylation;RNA_methyltransferase_activity;preribosome,_large_subunit_precursor;rRNA_methyltransferase_activity;maturation_of_LSU-rRNA_from_tricistronic_rRNA_transcript_(SSU-rRNA,_5.8S_rRNA,_LSU-rRNA);rRNA_(uridine-2'-O-)-methyltransferase_a…	526	532	601	432	550	541	730	574	558	816	753	564	1251	2022	611	767	492.621	585.418	582.61	477.585	592.661	616.392	742.127	536.312	654.373	750.272	648.981	661.741	1075.22	1665.18	569.497	706.62	539.019	530.097	604.526	639.22
ENSMUSG00000020716	Nf1	neurofibromin_1	protein_coding	11	79230519	79472438	+	ENSMUST00000145839;ENSMUST00000219057;ENSMUST00000108251;ENSMUST00000071325;ENSMUST00000131800;ENSMUST00000122917;ENSMUST00000130979;ENSMUST00000146699;ENSMUST00000137997	79230519;79230618;79230651;79230713;79338979;79427734;79437134	79236012;79349732;79469768;79472438;79321614;79364238;79460941;79470874	18015	?;NM_010897	?;signal_transduction;regulation_of_GTPase_activity;protein_binding;nucleus;regulation_of_gene_expression;positive_regulation_of_neuron_projection_development;cytoplasm;postsynaptic_density;negative_regulation_of_angiogenesis;negative_regulation_of_cell_population_proliferation;regulation_of_neuron_differentiation;osteoblast_differentiation;axon;skeletal_muscle_tissue_development;regulation_of_ce…	349	339	313	305	297	317	284	412	459	498	493	300	626	701	396	383	326.853	373.039	303.422	337.184	320.037	361.176	288.718	384.949	538.275	457.886	424.897	351.99	538.037	577.295	369.101	352.849	349.946	320.303	340.606	336.833
ENSMUSG00000020722	Cacng1	calcium_channel,_voltage-dependent,_gamma_subunit_1	protein_coding	11	107594044	107607348	-	ENSMUST00000021065	107594044	107607348	12299	NM_007582	membrane;integral_component_of_membrane;plasma_membrane;ion_transport;voltage-gated_ion_channel_activity;regulation_of_ion_transmembrane_transport;voltage-gated_calcium_channel_activity;calcium_channel_activity;calcium_ion_transport;calcium_ion_transmembrane_transport;voltage-gated_calcium_channel_complex;T-tubule;sarcolemma;integral_component_of_plasma_membrane;calcium_channel_regulator_activity…	4374	5589	5179	5401	4013	6876	4439	4286	3962	5598	10300	8663	10322	22460	3842	5952	4096.43	6150.19	5020.53	5970.91	4324.27	7834.22	4512.74	4004.59	4646.28	5147.08	8877.17	10164.3	8871.6	18496.5	3581.03	5483.45	5123.31	5495.72	6079.24	4258.67
ENSMUSG00000020723	Cacng4	calcium_channel,_voltage-dependent,_gamma_subunit_4	protein_coding	11	107623183	107685383	-	ENSMUST00000021066;ENSMUST00000134076	107623183;107626023	107685383;107632905	54377	NM_019431	postsynaptic_density;membrane;integral_component_of_membrane;plasma_membrane;ion_transport;cell_surface;voltage-gated_ion_channel_activity;regulation_of_ion_transmembrane_transport;voltage-gated_calcium_channel_activity;calcium_channel_activity;calcium_ion_transport;calcium_ion_transmembrane_transport;voltage-gated_calcium_channel_complex;glutamatergic_synapse;integral_component_of_postsynaptic_d…	3	16	5	13	7	17	8	6	4	8	43	17	47	49	14	6	2.80963	17.6066	4.847	14.3718	7.54295	19.3691	8.1329	5.60605	4.69085	7.3556	37.06	19.9461	40.3958	40.353	13.049	5.52767	10.2081	9.60938	13.456	6.86947
ENSMUSG00000020812	Snhg16	small_nucleolar_RNA_host_gene_16	lncRNA	11	116562430	116575898	+	ENSMUST00000239363;ENSMUST00000139934;ENSMUST00000142834;ENSMUST00000239180;ENSMUST00000106378;ENSMUST00000239226;ENSMUST00000153405;ENSMUST00000239190;ENSMUST00000239281;ENSMUST00000144049;ENSMUST00000134818;ENSMUST00000239283;ENSMUST00000131260;ENSMUST00000239362	116562430;116562486;116562495;116562501;116562503;116562507;116562514;116562534;116562697;116562875;116563474;116563743	116566619;116566624;116566621;116566623;116575898;116566625;116565413	?	?;NR_027819;NR_027820;NR_027821	RNA_processing;nucleolus	31	30	23	16	40	31	33	36	26	21	39	33	54	146	42	42	29.0328	33.0123	22.2962	17.6883	43.1026	35.3201	33.5482	33.6363	30.4905	19.3085	33.6126	38.7189	46.4122	120.235	39.1471	38.6937	31.0225	19.9923	39.2113	33.5923
ENSMUSG00000020900	Myh10	myosin,_heavy_polypeptide_10,_non-muscle	protein_coding	11	68582385	68707458	+	ENSMUST00000102611;ENSMUST00000018887;ENSMUST00000139059;ENSMUST00000145408;ENSMUST00000124006;ENSMUST00000108673;ENSMUST00000143032;ENSMUST00000092984;ENSMUST00000141558;ENSMUST00000155765	68582741;68582938;68705188;68674258;68702253;68582907;68582904;68583142;68582385;68582980	68707458;68707438;68707370;68681065;68703845;68637309;68590244;68707450;68590085;68660469	77579	NM_175260	protein_binding;in_utero_embryonic_development;retina_development_in_camera-type_eye;cytoplasm;cytosol;axon;cell_population_proliferation;ATP_binding;nucleotide_binding;actin_binding;cell_projection;calmodulin_binding;lamellipodium;neuron_projection;cell_adhesion;regulation_of_cell_shape;growth_cone;actin_filament_binding;identical_protein_binding;brain_development;cytoskeletal_motor_activity;myo…	248	195	304	228	153	246	291	356	193	753	396	249	830	1057	480	295	232.262	214.58	294.698	252.059	164.867	280.282	295.834	332.625	226.333	692.346	341.297	292.152	713.372	870.471	447.395	271.777	223.421	273.378	222.575	314.23
ENSMUSG00000020941	Map3k14	mitogen-activated_protein_kinase_kinase_kinase_14	protein_coding	11	103110588	103158298	-	ENSMUST00000021324;ENSMUST00000146163;ENSMUST00000152300;ENSMUST00000152677	103110588;103111631;103127856;103130160	103158298;103112673;103133097;103130960	53859	NM_016896	protein_phosphorylation;cytosol;nucleoplasm;cytoplasm;protein_kinase_activity;ATP_binding;transferase_activity;nucleotide_binding;intracellular_membrane-bounded_organelle;protein_serine/threonine_kinase_activity;kinase_activity;phosphorylation;immune_response;protein_binding;MAP_kinase_kinase_kinase_activity;protein_serine/threonine/tyrosine_kinase_activity;protein_serine_kinase_activity;MAPK_cas…	78	65	133	183	77	75	151	146	179	214	237	135	592	440	121	162	73.0503	71.5266	128.93	202.31	82.9725	85.4518	153.509	136.414	209.915	196.762	204.261	158.395	508.815	362.353	112.781	149.247	72.2884	165.62	84.2121	144.961
ENSMUSG00000020994	Pnn	pinin	protein_coding	12	59113670	59120784	+	ENSMUST00000021381;ENSMUST00000217773;ENSMUST00000219176;ENSMUST00000217676	59113670;59113708;59113729;59113750	59120784;59118322;59115961;59115477	18949	NM_008891	nucleus;spliceosomal_complex;DNA_binding;cell_junction;mRNA_processing;RNA_splicing;nuclear_speck;desmosome;exon-exon_junction_complex;catalytic_step_2_spliceosome	677	622	463	467	450	546	599	645	465	716	893	466	1112	1176	734	767	634.039	684.455	448.833	516.278	484.904	622.089	608.951	602.65	545.311	658.327	769.642	546.758	955.747	968.471	684.142	706.62	659.247	482.555	553.497	605.801
ENSMUSG00000021091	Serpina3n	serine_(or_cysteine)_peptidase_inhibitor,_clade_A,_member_3N	protein_coding	12	104372988	104380588	+	ENSMUST00000021506	104372988	104380588	20716	NM_009252	extracellular_space;serine-type_endopeptidase_inhibitor_activity;negative_regulation_of_endopeptidase_activity	7	3	10	3	10	21	7	23	4	13	7	7	67	493	24	46	6.55579	3.30123	9.69401	3.31656	10.7756	23.9265	7.11629	21.4898	4.69085	11.9529	6.03303	8.2131	57.5855	406	22.3698	42.3788	4.92851	6.50528	17.3511	14.3031
ENSMUSG00000021111	Papola	poly_(A)_polymerase_alpha	protein_coding	12	105750953	105805203	+	ENSMUST00000109901;ENSMUST00000168186;ENSMUST00000021535;ENSMUST00000172040;ENSMUST00000163473;ENSMUST00000166498;ENSMUST00000166329;ENSMUST00000165584;ENSMUST00000169938;ENSMUST00000164326;ENSMUST00000170540;ENSMUST00000166735;ENSMUST00000170002;ENSMUST00000163805;ENSMUST00000169524;ENSMUST00000170831;ENSMUST00000166471;ENSMUST00000164798;ENSMUST00000170189;ENSMUST00000172089	105750953;105750963;105750970;105750975;105750992;105750997;105750999;105751002;105751004;105751005;105751016;105751131;105765944;105774873;105775583;105778559;105778610;105784139;105795326	105805066;105801152;105805198;105775806;105803390;105780328;105803117;105775968;105805203;105772848;105775906;105803532;105777671;105786638;105803369;105795505;105785089;105801758	18789	NM_011112;NM_001347440	nucleoplasm;nucleus;transferase_activity;metal_ion_binding;nucleotide_binding;ATP_binding;RNA_binding;mRNA_processing;nucleotidyltransferase_activity;protein_binding;polynucleotide_adenylyltransferase_activity;RNA_polyadenylation;magnesium_ion_binding;mRNA_polyadenylation;RNA_3'-end_processing;manganese_ion_binding;regulation_of_mRNA_3'-end_processing;membrane;integral_component_of_membrane	1079	844	1140	1144	861	1001	1123	1242	1114	1361	1336	987	1716	1700	1004	886	1010.53	928.746	1105.12	1264.72	927.783	1140.5	1141.66	1160.45	1306.4	1251.37	1151.45	1158.05	1474.88	1400	935.802	816.252	969.637	1184.92	1034.14	1151.05
ENSMUSG00000021149	Gtpbp4	GTP_binding_protein_4	protein_coding	13	9016367	9046119	-	ENSMUST00000222098;ENSMUST00000021574;ENSMUST00000222975;ENSMUST00000221534;ENSMUST00000220546	9016367;9022516;9024653;9034802	9046119;9046086;9027380;9035739;9039149	69237	NM_027000	nucleus;nucleolus;cytoplasm;negative_regulation_of_cell_population_proliferation;cytosol;nucleoplasm;nucleotide_binding;perinuclear_region_of_cytoplasm;GTP_binding;nuclear_membrane;ribosome_biogenesis;negative_regulation_of_protein_ubiquitination;GTPase_activity;negative_regulation_of_cell_migration;protein_stabilization;negative_regulation_of_cell-cell_adhesion;negative_regulation_of_DNA_replica…	945	843	852	759	833	1200	1209	973	1225	1112	1095	1060	1717	2274	811	1004	885.032	927.645	825.93	839.09	897.612	1367.23	1229.08	909.114	1436.57	1022.43	943.738	1243.7	1475.74	1872.71	755.912	924.963	906.339	832.51	1132.42	1069.1
ENSMUSG00000021218	Gdi2	guanosine_diphosphate_(GDP)_dissociation_inhibitor_2	protein_coding	13	3588063	3617871	+	ENSMUST00000223396;ENSMUST00000221575;ENSMUST00000221875;ENSMUST00000222926;ENSMUST00000059515;ENSMUST00000221348;ENSMUST00000222365;ENSMUST00000222906;ENSMUST00000223501;ENSMUST00000221581	3588063;3588083;3588128;3588130;3588134;3588148;3588445;3604039;3611942	3617871;3604432;3611271;3593080;3615820;3601077;3612032;3598952;3607044;3615217	14569	NM_008112	protein_binding;synapse;cytoplasm;membrane;regulation_of_catalytic_activity;Golgi_apparatus;protein_transport;small_GTPase_mediated_signal_transduction;GTPase_activator_activity;small_GTPase_binding;GDP-dissociation_inhibitor_activity;Rab_GDP-dissociation_inhibitor_activity;myelin_sheath;negative_regulation_of_cilium_assembly;vesicle-mediated_transport;negative_regulation_of_protein_localization_…	1765	2117	2035	1549	1568	2070	1942	1732	2417	2053	2308	2099	3571	4548	1696	2111	1653	2329.57	1972.73	1712.45	1689.62	2358.47	1974.26	1618.28	2834.44	1887.63	1989.17	2462.76	3069.22	3745.42	1580.8	1944.82	1991.28	1842.59	2024.05	1796.27
ENSMUSG00000021260	Hhipl1	hedgehog_interacting_protein-like_1	protein_coding	12	108272529	108297128	+	ENSMUST00000021685;ENSMUST00000223395	108272529;108272807	108297128;108292867	214305	NM_001044380	biological_process;membrane;catalytic_activity;extracellular_region;endocytosis;scavenger_receptor_activity	38	29	13	24	13	53	15	45	8	20	8	7	46	138	26	39	35.5886	31.9119	12.6022	26.5325	14.0083	60.3859	15.2492	42.0453	9.38169	18.389	6.89489	8.2131	39.5363	113.647	24.2339	35.9298	33.7502	19.5673	37.1971	28.6473
ENSMUSG00000021270	Hsp90aa1	heat_shock_protein_90,_alpha_(cytosolic),_class_A_member_1	protein_coding	12	110657039	110669162	-	ENSMUST00000094361;ENSMUST00000021698;ENSMUST00000129005;ENSMUST00000134967;ENSMUST00000145255;ENSMUST00000155242;ENSMUST00000124156;ENSMUST00000149189	110657039;110657462;110659143;110660094;110660609;110661063;110661704;110661720	110662829;110662723;110659614;110660726;110662106;110669162;110662692;110662385	?	NM_010480	mitochondrion;protein_binding;cytoplasm;cytosol;regulation_of_apoptotic_process;telomere_maintenance_via_telomerase;nucleus;ATP_binding;membrane;plasma_membrane;hydrolase_activity;nucleotide_binding;protein-containing_complex;unfolded_protein_binding;protein_folding;ATP_hydrolysis_activity;response_to_unfolded_protein;positive_regulation_of_protein_phosphorylation;identical_protein_binding;protei…	880	741	1281	2742	1028	1069	1179	1980	2285	1900	1443	1428	2700	3013	1210	1675	824.157	815.403	1241.8	3031.34	1107.74	1217.97	1198.59	1850	2679.65	1746.96	1243.67	1675.47	2320.61	2481.3	1127.81	1543.14	819.78	2136.57	1162.85	1524.29
ENSMUSG00000021458	Aopep	aminopeptidase_O	protein_coding	13	63112707	63473910	+	ENSMUST00000222181;ENSMUST00000091560;ENSMUST00000220863;ENSMUST00000221676;ENSMUST00000222907;ENSMUST00000220457;ENSMUST00000222282;ENSMUST00000222929;ENSMUST00000221938;ENSMUST00000222680;ENSMUST00000220563;ENSMUST00000223185;ENSMUST00000159152;ENSMUST00000221820;ENSMUST00000220884;ENSMUST00000220885;ENSMUST00000223204;ENSMUST00000220670;ENSMUST00000221364;ENSMUST00000221164;ENSMUST00000223007;…	63112707;63162748;63163307;63215929;63255336;63299318;63338926;63387843;63387846;63387859;63387888;63387908;63387922;63420315;63420630;63420632;63420848;63421037;63421072;63426484;63426773;63429721;63446607;63449069;63449087;63162981	63163389;63447470;63450691;63388125;63338365;63363636;63446930;63450096;63388606;63434678;63388605;63444732;63473910;63446632;63449046;63449857;63447482;63442985;63447486;63442982;63450010;63450098;63447096;63446673;63449836;63450374;63450685	72061	?;NM_001289926;NM_001289924	?;nucleolus;nucleus;cytoplasm;zinc_ion_binding;metal_ion_binding;hydrolase_activity;peptidase_activity;proteolysis;metallopeptidase_activity;aminopeptidase_activity;metalloaminopeptidase_activity	864	643	738	727	639	589	532	842	570	1586	1994	1231	2276	6022	1347	1075	809.172	707.563	715.418	803.713	688.564	671.081	540.838	786.715	668.445	1458.25	1718.55	1444.33	1956.19	4959.3	1255.5	990.374	758.368	759.566	679.823	663.777
ENSMUSG00000021481	Zfp346	zinc_finger_protein_346	protein_coding	13	55253124	55282638	+	ENSMUST00000161018;ENSMUST00000161315;ENSMUST00000021937;ENSMUST00000159278;ENSMUST00000161551;ENSMUST00000159147;ENSMUST00000162476;ENSMUST00000160660;ENSMUST00000162428;ENSMUST00000161077;ENSMUST00000162288;ENSMUST00000160310;ENSMUST00000162653	55253124;55253127;55253140;55253145;55253146;55253150;55253152;55253212;55260904;55269829;55278037	55270291;55280200;55282638;55280518;55278413;55280553;55280568;55280309;55280401;55280188;55261786;55280169;55280443	26919	?;NM_012017;NM_001378934;NM_001378935	?;nucleus;zinc_ion_binding;nucleic_acid_binding;protein_binding;nucleolus;miRNA_binding;nucleoplasm;cytoplasm;metal_ion_binding;RNA_binding;enzyme_binding;double-stranded_RNA_binding;positive_regulation_of_apoptotic_process	358	208	322	286	231	204	297	314	576	578	819	474	2254	1399	519	627	335.282	228.885	312.147	316.179	248.918	232.429	301.934	293.383	675.482	531.442	705.864	556.144	1937.28	1152.12	483.746	577.641	282.084	314.163	240.673	297.659
ENSMUSG00000021565	Slc6a19	solute_carrier_family_6_(neurotransmitter_transporter),_member_19	protein_coding	13	73827864	73852984	-	ENSMUST00000022048;ENSMUST00000120322;ENSMUST00000132085;ENSMUST00000123997;ENSMUST00000139087;ENSMUST00000124406;ENSMUST00000140878	73827864;73827866;73837206;73837689;73837857;73837895	73848899;73840755;73848814;73852984;73840498;73848800;73840373	74338	NM_028878;NM_001359603	protein_binding;membrane;integral_component_of_membrane;plasma_membrane;symporter_activity;integral_component_of_plasma_membrane;apical_plasma_membrane;transmembrane_transport;sodium_ion_transmembrane_transport;amino_acid_transport;brush_border_membrane;neutral_amino_acid_transport;neutral_amino_acid_transmembrane_transporter_activity;response_to_nutrient	0	2	1	2	0	0	1	1	7	0	0	2	18	45	22	19	0	2.20082	0.969401	2.21104	0	0	1.01661	0.934341	8.20898	0	0	2.3466	15.4707	37.0589	20.5056	17.5043	1.10041	1.59022	0	0.975477
ENSMUSG00000021595	Nsun2	NOL1/NOP2/Sun_domain_family_member_2	protein_coding	13	69681865	69783899	+	ENSMUST00000143716;ENSMUST00000148115;ENSMUST00000109699;ENSMUST00000176485;ENSMUST00000022087;ENSMUST00000127854;ENSMUST00000136932;ENSMUST00000136891	69681865;69681887;69760135;69760168;69760363;69760722;69769430;69778859	69763587;69754060;69782453;69782165;69783899;69767712;69777748;69779787	28114	?;NM_145354	RNA_methylation;mitochondrion;in_utero_embryonic_development;nucleolus;extracellular_exosome;cytoplasm;nucleus;transferase_activity;RNA_binding;extracellular_region;cytoskeleton;cell_differentiation;methyltransferase_activity;methylation;spermatogenesis;cell_cycle;tRNA_processing;cell_division;spindle;tRNA_binding;tRNA_methylation;mRNA_methylation;regulation_of_mRNA_export_from_nucleus;tRNA_(cyto…	873	912	930	845	791	1014	948	835	941	1117	906	953	1971	2502	799	1041	817.601	1003.57	901.543	934.165	852.354	1155.31	963.749	780.175	1103.52	1027.03	780.846	1118.15	1694.04	2060.47	744.727	959.05	910.587	917.854	1003.83	871.962
ENSMUSG00000021636	Marveld2	MARVEL_(membrane-associating)_domain_containing_2	protein_coding	13	100732465	100753479	-	ENSMUST00000225754;ENSMUST00000163163;ENSMUST00000168772;ENSMUST00000022137	100732467;100733738;100732465	100753210;100753438;100753419;100753479	218518	?;NM_178410;NM_001038602	sensory_perception_of_sound;cytoplasm;membrane;integral_component_of_membrane;cell_junction;plasma_membrane;apical_plasma_membrane;protein_binding;cytoplasmic_vesicle;bicellular_tight_junction;tight_junction;bicellular_tight_junction_assembly;basolateral_plasma_membrane;paranodal_junction;establishment_of_endothelial_barrier;cell-cell_junction_organization;tricellular_tight_junction;Schmidt-Lante…	16	10	9	7	15	9	17	8	16	33	25	13	48	128	18	20	14.9847	11.0041	8.72461	7.73864	16.1635	10.2542	17.2824	7.47473	18.7634	30.3419	21.5465	15.2529	41.2553	105.412	16.7773	18.4256	12.9944	8.23162	13.2088	12.3786
ENSMUSG00000021686	Ap3b1	adaptor-related_protein_complex_3,_beta_1_subunit	protein_coding	13	94495468	94702825	+	ENSMUST00000022196;ENSMUST00000231916;ENSMUST00000222383;ENSMUST00000221206;ENSMUST00000220505	94495468;94609371;94664847;94668514;94678811	94702825;94702821;94680829;94702191;94684375	11774	NM_009680	lung_development;positive_regulation_of_transcription_by_RNA_polymerase_II;spermatogenesis;inflammatory_response;homeostasis_of_number_of_cells;cell_morphogenesis;synapse;single_fertilization;membrane;Golgi_apparatus;protein_transport;cytoplasmic_vesicle;intracellular_protein_transport;vesicle-mediated_transport;membrane_coat;clathrin_adaptor_complex;mitochondrion;clathrin-coated_vesicle_membrane…	415	359	352	355	312	411	412	442	398	549	569	421	774	633	349	366	388.665	395.047	341.229	392.46	336.2	468.276	418.845	412.979	466.739	504.778	490.399	493.959	665.241	521.295	325.294	337.188	391.856	366.844	402.238	415.912
ENSMUSG00000021701	Plk2	polo_like_kinase_2	protein_coding	13	110531580	110537378	+	ENSMUST00000022212;ENSMUST00000224489;ENSMUST00000223756;ENSMUST00000225340;ENSMUST00000225156	110531580;110531582;110532546;110534331	110537378;110533897;110534258;110533486;110535569	20620	NM_152804	negative_regulation_of_apoptotic_process;long-term_synaptic_potentiation;protein-containing_complex_binding;protein_phosphorylation;cytoplasm;chromatin;protein_kinase_activity;ATP_binding;transferase_activity;nucleotide_binding;nucleus;kinase_activity;phosphorylation;cytoskeleton;cell_projection;dendrite;protein_serine/threonine_kinase_activity;protein_serine/threonine/tyrosine_kinase_activity;pr…	219	286	138	112	235	352	119	183	109	150	304	118	226	2009	129	68	205.103	314.717	133.777	123.818	253.228	401.054	120.977	170.984	127.826	137.918	262.006	138.449	194.244	1654.47	120.238	62.6469	259.91	128.798	327.141	145.981
ENSMUSG00000021703	Serinc5	serine_incorporator_5	protein_coding	13	92747599	92848455	+	ENSMUST00000049488;ENSMUST00000224250;ENSMUST00000224458	92747599;92747682;92842290	92848455;92822701;92844801	218442	NM_172588	myelination;cytosol;membrane;integral_component_of_membrane;plasma_membrane;Golgi_apparatus;intracellular_membrane-bounded_organelle;defense_response_to_virus;immune_system_process;lipid_metabolic_process;innate_immune_response;phospholipid_biosynthetic_process;sphingolipid_metabolic_process;centrosome;phosphatidylserine_metabolic_process;myelin_sheath;detection_of_virus;positive_regulation_of_CD…	91	87	79	55	77	63	55	65	112	109	230	152	602	283	111	252	85.2253	95.7356	76.5827	60.8036	82.9725	71.7795	55.9137	60.7322	131.344	100.22	198.228	178.342	517.41	233.059	103.46	232.162	90.4805	68.6931	77.376	58.3229
ENSMUSG00000021709	Erbin	Erbb2_interacting_protein	protein_coding	13	103955295	104057022	-	ENSMUST00000053927;ENSMUST00000091269;ENSMUST00000188997;ENSMUST00000169083;ENSMUST00000191275;ENSMUST00000189323;ENSMUST00000022222	103955299;103956115;103978688;103955295	104025800;104056803;104057022	59079	?;NM_001289473;NM_001289474;NM_001289475;NM_001005868	protein_binding;nucleus;nuclear_speck;cellular_response_to_tumor_necrosis_factor;cytoplasm;response_to_lipopolysaccharide;membrane;cell_junction;plasma_membrane;signal_transduction;basolateral_plasma_membrane;nuclear_membrane;glutamatergic_synapse;signaling_receptor_binding;neuromuscular_junction;negative_regulation_of_NF-kappaB_transcription_factor_activity;hemidesmosome;response_to_muramyl_dipe…	1116	833	931	1032	860	787	1214	1268	1558	1914	1609	1382	3313	2689	1302	1371	1045.18	916.641	902.512	1140.9	926.706	896.674	1234.17	1184.74	1827.08	1759.83	1386.73	1621.5	2847.47	2214.47	1213.56	1263.07	980.911	1021.7	911.69	1209.46
ENSMUSG00000021877	Arf4	ADP-ribosylation_factor_4	protein_coding	14	26359229	26386239	+	ENSMUST00000022429;ENSMUST00000166075;ENSMUST00000224138;ENSMUST00000171282;ENSMUST00000112318;ENSMUST00000171207;ENSMUST00000167376	26359229;26359381;26359398;26359408;26359502;26374166;26374286	26378413;26377956;26360431;26377963;26377969;26375012;26386239	11843	NM_007479	protein_binding;negative_regulation_of_apoptotic_process;positive_regulation_of_transcription_by_RNA_polymerase_II;cytoplasm;cell_migration;cytosol;membrane;Golgi_apparatus;plasma_membrane;nucleotide_binding;protein_transport;epidermal_growth_factor_receptor_binding;establishment_or_maintenance_of_epithelial_cell_apical/basal_polarity;GTPase_activity;GTP_binding;vesicle-mediated_transport;glutama…	482	262	522	493	420	499	505	659	473	606	590	586	916	1340	548	713	451.413	288.307	506.027	545.021	452.577	568.539	513.389	615.731	554.692	557.187	508.498	687.554	787.288	1103.53	510.776	656.871	369.86	525.524	510.558	564.56
ENSMUSG00000021922	Itih4	inter_alpha-trypsin_inhibitor,_heavy_chain_4	protein_coding	14	30608433	30624310	+	ENSMUST00000120269;ENSMUST00000078490;ENSMUST00000006703;ENSMUST00000168782;ENSMUST00000227899	30608433;30608459;30608478;30621118	30624310;30623801;30623905;30623803;30623806	16427	NM_018746;NM_001159299;NM_001289633;NM_001289632	cytoplasm;extracellular_space;plasma_membrane;extracellular_region;serine-type_endopeptidase_inhibitor_activity;negative_regulation_of_endopeptidase_activity;acute-phase_response;protein_binding;peptidase_inhibitor_activity;negative_regulation_of_peptidase_activity;hyaluronan_metabolic_process;collagen-containing_extracellular_matrix;response_to_cytokine	3	0	2	0	2	1	1	1	4	3	14	4	4	72	5	8	2.80963	0	1.9388	0	2.15513	1.13936	1.01661	0.934341	4.69085	2.75835	12.0661	4.6932	3.43794	59.2942	4.66037	7.37022	1.40481	0.969401	1.64724	0.975477
ENSMUSG00000022018	Rgcc	regulator_of_cell_cycle	protein_coding	14	79526196	79539085	-	ENSMUST00000022595	79526196	79539085	66214	NM_025427	protein_binding;nucleus;cellular_response_to_hypoxia;nucleolus;positive_regulation_of_gene_expression;positive_regulation_of_transcription_by_RNA_polymerase_II;cytoplasm;negative_regulation_of_angiogenesis;negative_regulation_of_cell_population_proliferation;nucleoplasm;microtubule_organizing_center;cytoskeleton;regulation_of_cell_cycle;cell_cycle;G1/S_transition_of_mitotic_cell_cycle;negative_re…	664	602	759	1464	471	1277	839	2192	2713	8175	4483	5136	14849	38872	1715	2798	621.864	662.446	735.775	1618.48	507.533	1454.96	852.938	2048.08	3181.57	7516.51	3863.72	6026.07	12762.5	32012.3	1598.51	2577.74	642.155	1177.13	981.246	1450.51
ENSMUSG00000022094	Slc39a14	solute_carrier_family_39_(zinc_transporter),_member_14	protein_coding	14	70540918	70588874	-	ENSMUST00000068044;ENSMUST00000022688;ENSMUST00000152067;ENSMUST00000127000;ENSMUST00000152442;ENSMUST00000151011;ENSMUST00000139284;ENSMUST00000143153;ENSMUST00000146453;ENSMUST00000152202;ENSMUST00000142598;ENSMUST00000145040;ENSMUST00000155825	70540918;70543746;70543732;70554010;70553242;70553949;70556182;70553915;70551408;70552560;70568526;70548386;70546221	70588874;70585880;70588864;70571647;70561263;70568967;70588843;70588863;70585882;70551374;70548689	213053	NM_144808;NM_001135151;NM_001135152	membrane;integral_component_of_membrane;metal_ion_transmembrane_transporter_activity;metal_ion_transport;transmembrane_transport;plasma_membrane;ion_transport;endosome;integral_component_of_plasma_membrane;basolateral_plasma_membrane;apical_plasma_membrane;lysosome;early_endosome_membrane;lysosomal_membrane;late_endosome_membrane;inorganic_anion_transport;gluconeogenesis;zinc_ion_transport;inorga…	184	135	179	201	145	354	219	390	216	297	184	97	305	915	197	238	172.324	148.555	173.523	222.21	156.247	403.332	222.638	364.393	253.306	273.077	158.582	113.81	262.143	753.53	183.619	219.264	160.439	197.866	279.79	293.516
ENSMUSG00000022105	Rb1	RB_transcriptional_corepressor_1	protein_coding	14	73421113	73563262	-	ENSMUST00000163932;ENSMUST00000022701;ENSMUST00000168495;ENSMUST00000170967;ENSMUST00000169002;ENSMUST00000164624	73421113;73432942;73434414;73475986;73499840;73517611	73525147;73563262;73440706;73477226;73501761;73563081	19645	?;NM_009029	?;protein_binding;nucleus;negative_regulation_of_cell_cycle;negative_regulation_of_gene_expression;positive_regulation_of_transcription_by_RNA_polymerase_II;myoblast_differentiation;apoptotic_process;negative_regulation_of_transcription_by_RNA_polymerase_II;neuron_apoptotic_process;regulation_of_cell_cycle;negative_regulation_of_cell_population_proliferation;negative_regulation_of_G1/S_transition…	425	370	389	300	425	338	432	313	840	541	1722	975	3322	2793	611	1128	398.03	407.151	377.097	331.656	457.965	385.103	439.177	292.449	985.078	497.423	1484.12	1143.97	2855.21	2300.12	569.497	1039.2	402.591	354.377	421.534	365.813
ENSMUSG00000022108	Itm2b	integral_membrane_protein_2B	protein_coding	14	73599666	73622729	-	ENSMUST00000022704;ENSMUST00000226722;ENSMUST00000227454;ENSMUST00000228707;ENSMUST00000228637	73599666;73600325;73602097;73603836;73617633	73622729;73605945;73613385;73606564;73622638	16432	NM_008410	membrane;integral_component_of_membrane;Golgi_membrane;Golgi_apparatus;plasma_membrane;extracellular_space;endosome;intracellular_membrane-bounded_organelle;extracellular_region;endosome_membrane;ATP_binding;amyloid-beta_binding;integral_component_of_organelle_membrane;negative_regulation_of_amyloid_precursor_protein_biosynthetic_process;Golgi-associated_vesicle_membrane	4032	3454	4220	3724	3696	3096	3552	3395	3215	3557	6178	4831	9227	9979	4422	7349	3776.14	3800.81	4090.87	4116.96	3982.68	3527.45	3611.01	3172.09	3770.27	3270.49	5324.58	5668.21	7930.46	8218.01	4121.63	6770.47	3788.48	4103.91	3755.06	3391.55
ENSMUSG00000022144	Gdnf	glial_cell_line_derived_neurotrophic_factor	protein_coding	15	7840327	7867056	+	ENSMUST00000022744	7840327	7867056	14573	NM_001301333;NM_010275;NM_001301332;NM_001301357	response_to_wounding;positive_regulation_of_transcription_by_RNA_polymerase_II;positive_regulation_of_cell_population_proliferation;regulation_of_gene_expression;negative_regulation_of_neuron_apoptotic_process;cellular_response_to_dexamethasone_stimulus;transforming_growth_factor_beta_receptor_signaling_pathway;cell_population_proliferation;growth_factor_activity;extracellular_space;Golgi_apparat…	5	1	1	8	6	0	6	2	6	7	16	16	108	149	18	36	4.68271	1.10041	0.969401	8.84416	6.46539	0	6.09968	1.86868	7.03627	6.43615	13.7898	18.7728	92.8243	122.706	16.7773	33.166	2.89156	4.90678	3.23269	3.98418
ENSMUSG00000022146	Osmr	oncostatin_M_receptor	protein_coding	15	6843058	6904450	-	ENSMUST00000022746;ENSMUST00000176826;ENSMUST00000176554;ENSMUST00000175862;ENSMUST00000177478;ENSMUST00000177263	6843058;6844518;6850118;6866239;6873450;6884468	6904450;6854076;6903749;6903738;6903777	18414	NM_011019;NM_001310469	membrane;integral_component_of_membrane;cytokine_receptor_activity;oncostatin-M_receptor_activity;growth_factor_binding;positive_regulation_of_cell_population_proliferation;response_to_cytokine;oncostatin-M-mediated_signaling_pathway;oncostatin-M_receptor_complex;apical_plasma_membrane;protein_binding;cytokine-mediated_signaling_pathway	133	156	103	101	91	211	67	206	103	123	153	81	247	730	145	189	124.56	171.664	99.8483	111.658	98.0584	240.404	68.1131	192.474	120.789	113.092	131.865	95.0373	212.293	601.177	135.151	174.122	148.112	105.753	169.231	130.294
ENSMUSG00000022184	Fbxo4	F-box_protein_4	protein_coding	15	3994927	4009055	-	ENSMUST00000022791;ENSMUST00000148817;ENSMUST00000148169	3994927;3998520;4000766	4009055;4002342;4001464	106052	NM_134099	posttranscriptional_regulation_of_gene_expression;cytoplasm;common_myeloid_progenitor_cell_proliferation;telomere_maintenance;positive_regulation_of_telomere_maintenance_via_telomerase;aging;protein_polyubiquitination;protein_ubiquitination;protein_homodimerization_activity;ubiquitin-protein_transferase_activity;SCF-dependent_proteasomal_ubiquitin-dependent_protein_catabolic_process;SCF_ubiquitin…	64	56	88	66	51	59	69	73	70	87	73	64	138	164	77	72	59.9387	61.6229	85.3073	72.9643	54.9558	67.2221	70.1463	68.2069	82.0898	79.9922	62.9158	75.0912	118.609	135.059	71.7697	66.332	60.7808	79.1358	61.0889	69.1766
ENSMUSG00000022237	Ankrd33b	ankyrin_repeat_domain_33B	protein_coding	15	31291624	31367872	-	ENSMUST00000123325;ENSMUST00000156679;ENSMUST00000044324;ENSMUST00000110410;ENSMUST00000227867;ENSMUST00000076942;ENSMUST00000227391	31291624;31293332;31294241;31296810;31297713;31324092;31324673	31367872;31367678;31367689;31308340;31367714;31325395	67434	NM_001357922;NM_001164441;NM_001357923;NM_027496;NM_026153	molecular_function;biological_process;cellular_component;DNA_binding;protein_binding	690	488	615	679	373	486	478	660	481	602	433	366	831	849	396	423	646.214	537	596.182	750.648	401.932	553.727	485.941	616.665	564.074	553.509	373.186	429.428	714.232	699.177	369.101	389.701	591.607	673.415	477.83	551.303
ENSMUSG00000022270	Retreg1	reticulophagy_regulator_1	protein_coding	15	25843266	25973773	+	ENSMUST00000022881;ENSMUST00000228600;ENSMUST00000228327;ENSMUST00000227275;ENSMUST00000226750;ENSMUST00000226438;ENSMUST00000110438;ENSMUST00000228306	25843266;25910510;25933638;25940788;25940859;25940912;25940973;25942765	25973773;25966778;25970272;25973754;25964436;25972440;25972423	66270	NM_001034851;NM_001277318;NM_001277315;NM_025459;NM_001277316;NM_001277317	protein_binding;nuclear_body;nucleolus;negative_regulation_of_neuron_apoptotic_process;membrane;integral_component_of_membrane;Golgi_apparatus;endoplasmic_reticulum;endoplasmic_reticulum_membrane;autophagy;integral_component_of_endoplasmic_reticulum_membrane;collagen_catabolic_process;reticulophagy;mitophagy;sensory_perception_of_pain;endoplasmic_reticulum_organization;white_fat_cell_differentiat…	3297	3066	2763	3368	2269	3268	3342	3165	4413	4012	4336	4572	4674	10661	2930	3327	3087.78	3373.86	2678.45	3723.39	2444.99	3723.42	3397.52	2957.19	5175.18	3688.84	3737.03	5364.33	4017.23	8779.65	2730.98	3065.09	3230.82	3200.92	3084.21	3177.35
ENSMUSG00000022325	Pop1	processing_of_precursor_1,_ribonuclease_P/MRP_family,_(S._cerevisiae)	protein_coding	15	34495450	34530794	+	ENSMUST00000052290;ENSMUST00000079028;ENSMUST00000126223;ENSMUST00000155073;ENSMUST00000132427;ENSMUST00000153061	34495450;34495469;34510053;34514316;34515936;34526291	34530794;34530783;34512338;34518164;34529307;34529377	67724	NM_152894;NM_026340	nucleolus;tRNA_5'-leader_removal;ribonuclease_MRP_complex;nucleolar_ribonuclease_P_complex;RNA_phosphodiester_bond_hydrolysis,_endonucleolytic;tRNA_catabolic_process;ribonuclease_P_activity;ribonuclease_P_RNA_binding;tRNA_processing;multimeric_ribonuclease_P_complex	73	54	40	32	68	56	61	95	73	104	86	73	129	274	72	76	68.3676	59.4221	38.776	35.3766	73.2744	63.804	62.0134	88.7624	85.6079	95.6228	74.12	85.6509	110.874	225.647	67.1093	70.0171	63.8948	37.0763	68.5392	75.3879
ENSMUSG00000022346	Myc	myelocytomatosis_oncogene	protein_coding	15	61857240	61862223	+	ENSMUST00000161976;ENSMUST00000022971;ENSMUST00000159327;ENSMUST00000167731;ENSMUST00000159338;ENSMUST00000160009;ENSMUST00000191178	61857240;61857413;61857471;61858883;61859271;61857771	61862199;61862223;61861916;61859466;61862102;61861757	17869	NM_001177352;NM_001177354;NM_010849;NM_001177353	protein_binding;nuclear_body;nucleus;cellular_response_to_hypoxia;sequence-specific_DNA_binding;negative_regulation_of_gene_expression;Wnt_signaling_pathway;nucleolus;positive_regulation_of_gene_expression;positive_regulation_of_cell_cycle;positive_regulation_of_transcription_by_RNA_polymerase_II;positive_regulation_of_fibroblast_proliferation;glucose_metabolic_process;positive_regulation_of_cell…	111	79	229	51	258	95	327	163	143	104	208	170	318	1719	104	118	103.956	86.9323	221.993	56.3815	278.012	108.239	332.432	152.298	167.698	95.6228	179.267	199.461	273.316	1415.65	96.9357	108.711	95.4443	139.187	193.125	242.365
ENSMUSG00000022443	Myh9	myosin,_heavy_polypeptide_9,_non-muscle	protein_coding	15	77644787	77726375	-	ENSMUST00000016771;ENSMUST00000229259;ENSMUST00000139729;ENSMUST00000231192;ENSMUST00000126796;ENSMUST00000129453;ENSMUST00000123101;ENSMUST00000124844;ENSMUST00000134878	77644787;77648161;77649528;77658235;77672391;77674425;77674941;77678852;77689746	77726375;77653979;77651390;77665333;77726256;77726305;77726247;77697431	17886	NM_022410	protein_binding;in_utero_embryonic_development;nucleus;cytoplasm;cytosol;angiogenesis;cell_morphogenesis_involved_in_differentiation;ATP_binding;immunological_synapse;plasma_membrane;nucleotide_binding;protein-containing_complex;protein_transport;cytoplasmic_vesicle;actin_binding;actin_cytoskeleton;actin_cytoskeleton_reorganization;cytoskeleton;calmodulin_binding;cell-cell_adhesion;focal_adhesion…	690	1029	953	967	650	1692	580	858	427	755	777	354	1152	2477	880	762	646.214	1132.32	923.839	1069.04	700.417	1927.79	589.635	801.665	500.748	694.185	669.666	415.348	990.126	2039.88	820.225	702.014	889.268	996.439	1314.1	695.65
ENSMUSG00000022500	Litaf	LPS-induced_TN_factor	protein_coding	16	10777139	10884021	-	ENSMUST00000023143;ENSMUST00000117360;ENSMUST00000162323;ENSMUST00000140170;ENSMUST00000230709	10777139;10778688;10781207;10784195;10877956	10810985;10793443;10884021;10810935;10883986	56722	NM_019980	protein_binding;cellular_response_to_lipopolysaccharide;positive_regulation_of_transcription_by_RNA_polymerase_II;regulation_of_cytokine_production;RNA_polymerase_II_cis-regulatory_region_sequence-specific_DNA_binding;response_to_lipopolysaccharide;nucleoplasm;nucleus;DNA_binding;cytoplasm;membrane;Golgi_membrane;Golgi_apparatus;metal_ion_binding;plasma_membrane;endosome;intracellular_membrane-bo…	84	63	124	159	106	160	50	162	96	118	88	62	202	838	124	214	78.6695	69.3258	120.206	175.778	114.222	182.297	50.8306	151.363	112.58	108.495	75.8437	72.7446	173.616	690.118	115.577	197.153	73.9977	147.992	148.259	101.097
ENSMUSG00000022533	Atp13a3	ATPase_type_13A3	protein_coding	16	30131241	30224793	-	ENSMUST00000061350;ENSMUST00000229503;ENSMUST00000229750;ENSMUST00000149882;ENSMUST00000153656;ENSMUST00000229616;ENSMUST00000136065;ENSMUST00000100013	30131241;30134376;30134378;30172987;30180469;30181397;30204711	30207348;30152708;30152666;30176061;30207303;30224793;30207655	224088	NM_001128094;NM_001128096	ATP_binding;membrane;integral_component_of_membrane;metal_ion_binding;nucleotide_binding;endosome;ATP_hydrolysis_activity;early_endosome_membrane;ion_transmembrane_transport;cation_transmembrane_transport;late_endosome_membrane;ATPase-coupled_cation_transmembrane_transporter_activity;cation_transport;recycling_endosome_membrane;cellular_calcium_ion_homeostasis;ABC-type_putrescine_transporter_acti…	736	545	627	761	635	699	873	901	1060	1069	1065	1029	4064	4172	928	1409	689.295	599.723	607.814	841.301	684.254	796.411	887.503	841.841	1243.07	982.893	917.882	1207.33	3492.95	3435.77	864.964	1298.08	644.509	724.558	740.332	864.672
ENSMUSG00000022696	Sidt1	SID1_transmembrane_family,_member_1	protein_coding	16	44060543	44153559	-	ENSMUST00000127567;ENSMUST00000136381;ENSMUST00000047446;ENSMUST00000127124;ENSMUST00000147032;ENSMUST00000124651	44060543;44060888;44093447;44101762;44104613	44089895;44153354;44153559;44102202;44102861;44152904	320007	?;NM_198034;NM_001159419	?;membrane;integral_component_of_membrane;plasma_membrane;RNA_binding;double-stranded_RNA_binding;lysosome;cholesterol_binding;RNA_transmembrane_transporter_activity;RNA_transport	3	5	1	4	5	1	0	1	0	0	18	9	63	127	8	23	2.80963	5.50205	0.969401	4.42208	5.38782	1.13936	0	0.934341	0	0	15.5135	10.5597	54.1475	104.588	7.45659	21.1894	4.15584	2.69574	3.26359	0.467171
ENSMUSG00000022892	App	amyloid_beta_(A4)_precursor_protein	protein_coding	16	84746573	84970654	-	ENSMUST00000227723;ENSMUST00000227654;ENSMUST00000227737;ENSMUST00000226801;ENSMUST00000005406;ENSMUST00000227021;ENSMUST00000226232;ENSMUST00000228375;ENSMUST00000227753;ENSMUST00000227990;ENSMUST00000228509	84746573;84751326;84751328;84751331;84751338;84751532;84752036;84789849;84791592;84811193	84970654;84760269;84970593;84970595;84970646;84970627;84970623;84774871;84821822;84970592;84824513	11820	NM_001198823;NM_001198826;NM_007471;NM_001198825;NM_001198824	mitochondrion;protein_binding;nucleus;negative_regulation_of_gene_expression;positive_regulation_of_gene_expression;positive_regulation_of_transcription_by_RNA_polymerase_II;regulation_of_gene_expression;positive_regulation_of_interferon-gamma_production;negative_regulation_of_transcription_by_RNA_polymerase_II;positive_regulation_of_neuron_differentiation;protein_phosphorylation;adult_locomotory…	1685	1380	1671	1523	1239	1249	1243	1803	1517	1785	2056	1617	3736	4330	1857	2011	1578.07	1518.56	1619.87	1683.71	1335.1	1423.06	1263.65	1684.62	1779	1641.22	1771.99	1897.23	3211.03	3565.89	1730.86	1852.69	1548.32	1651.79	1379.08	1474.13
ENSMUSG00000022952	Runx1	runt_related_transcription_factor_1	protein_coding	16	92398354	92623037	-	ENSMUST00000023673;ENSMUST00000113956;ENSMUST00000168195;ENSMUST00000187242;ENSMUST00000189126;ENSMUST00000186296;ENSMUST00000189679	92398354;92400544;92402286;92483646;92483877;92492480;92612316	92623037;92494216;92493013;92492383;92494213;92622666;92622962	12394	NM_001111022;NM_001111021;NM_009821;NM_001111023	nucleus;DNA_binding;DNA-binding_transcription_factor_activity;regulation_of_transcription,_DNA-templated;ATP_binding;regulation_of_signal_transduction;cell_differentiation;positive_regulation_of_multicellular_organismal_process;positive_regulation_of_transcription,_DNA-templated;sequence-specific_double-stranded_DNA_binding;positive_regulation_of_developmental_process;transcription_cis-regulatory…	36	26	38	39	32	87	31	39	59	94	143	156	888	1661	126	245	33.7155	28.6106	36.8372	43.1153	34.4821	99.1241	31.515	36.4393	69.19	86.4283	123.246	183.035	763.222	1367.88	117.441	225.713	31.1631	39.9763	66.8031	33.9772
ENSMUSG00000022995	Enah	ENAH_actin_regulator	protein_coding	1	181723949	181847555	-	ENSMUST00000193703;ENSMUST00000111024;ENSMUST00000195703;ENSMUST00000191649;ENSMUST00000193074;ENSMUST00000078719;ENSMUST00000195059;ENSMUST00000111030;ENSMUST00000195788;ENSMUST00000192768;ENSMUST00000192967;ENSMUST00000195840;ENSMUST00000195461;ENSMUST00000192497;ENSMUST00000177811;ENSMUST00000111025	181723949;181731965;181732889;181733043;181733071;181733078;181733273;181738273;181747016;181750764;181762189;181783676;181732010	181847226;181847555;181735969;181734403;181841969;181744925;181740162;181751329;181784077;181768150;181847241;181847545	13800	NM_001083121;NM_010135;NM_001083120;NM_008680	protein_binding;cellular_response_to_leukemia_inhibitory_factor;cytosol;cytoplasm;cell_junction;nervous_system_development;plasma_membrane;synapse;focal_adhesion;actin_binding;SH3_domain_binding;cytoskeleton;cell_projection;cell_differentiation;lamellipodium;filopodium;actin_cytoskeleton;actin_filament_organization;stress_fiber;neural_tube_closure;axon_guidance;actin_cytoskeleton_organization;act…	817	799	962	746	610	849	742	1047	1214	1399	1323	1111	3010	6027	1753	2019	765.155	879.227	932.564	824.718	657.315	967.314	754.327	978.255	1423.67	1286.31	1140.24	1303.54	2587.05	4963.42	1633.93	1860.06	822.191	878.641	812.314	866.291
ENSMUSG00000023026	Dip2b	disco_interacting_protein_2_homolog_B	protein_coding	15	99936545	100117354	+	ENSMUST00000100203;ENSMUST00000023768;ENSMUST00000230733;ENSMUST00000230619;ENSMUST00000135658	99936545;100052277;100060608;100096821;100101017	100117354;100113547;100066045;100097972;100103510	239667	NM_001159361;NM_172819	nucleus;cytoplasm;nervous_system_development;cell_projection;dendrite;perikaryon;axon;negative_regulation_of_axon_extension;alpha-tubulin_binding;positive_regulation_of_peptidyl-lysine_acetylation	175	178	135	105	160	259	117	181	139	181	148	112	294	423	139	187	163.895	195.873	130.869	116.08	172.41	295.093	118.944	169.116	163.007	166.421	127.555	131.41	252.688	348.353	129.558	172.279	179.884	123.474	233.752	144.03
ENSMUSG00000023043	Krt18	keratin_18	protein_coding	15	101936615	101940462	+	ENSMUST00000023803	101936615	101940462	16668	NM_010664	protein_binding;negative_regulation_of_apoptotic_process;cytoplasm;cytosol;nucleus;extracellular_space;external_side_of_plasma_membrane;cell_periphery;protein-containing_complex;plasma_membrane;centriolar_satellite;nucleolus;intermediate_filament;structural_molecule_activity;nuclear_matrix;cytoskeleton;microtubule_organizing_center;keratin_filament;scaffold_protein_binding;extrinsic_apoptotic_sig…	7	17	4	0	5	0	5	1	9	23	621	379	2362	5820	282	430	6.55579	18.707	3.8776	0	5.38782	0	5.08306	0.934341	10.5544	21.1474	535.216	444.681	2030.1	4792.95	262.845	396.15	12.6314	1.9388	2.69391	3.0087
ENSMUSG00000023050	Map3k12	mitogen-activated_protein_kinase_kinase_kinase_12	protein_coding	15	102406081	102425499	-	ENSMUST00000023812;ENSMUST00000171565;ENSMUST00000169377;ENSMUST00000169367;ENSMUST00000165174;ENSMUST00000169162;ENSMUST00000164343;ENSMUST00000167677	102406081;102407211;102407460;102413805;102413867;102413904;102414553;102417547	102425271;102419135;102425499;102425439;102425410;102425251;102425247;102419227	26404	NM_009582;NM_001358844;NM_001163643	protein_phosphorylation;axon;cytoplasm;protein_kinase_activity;ATP_binding;membrane;transferase_activity;plasma_membrane;nucleotide_binding;kinase_activity;phosphorylation;protein_serine/threonine_kinase_activity;cytosol;MAP_kinase_kinase_kinase_activity;protein_serine/threonine/tyrosine_kinase_activity;protein_serine_kinase_activity;growth_cone;positive_regulation_of_transcription,_DNA-templated…	62	66	23	25	37	43	45	44	24	31	71	22	79	97	62	68	58.0656	72.627	22.2962	27.638	39.8699	48.9923	45.7476	41.111	28.1451	28.503	61.1921	25.8126	67.8993	79.8824	57.7886	62.6469	65.3463	24.9671	44.4311	43.4293
ENSMUSG00000023067	Cdkn1a	cyclin-dependent_kinase_inhibitor_1A_(P21)	protein_coding	17	29309950	29319701	+	ENSMUST00000232979;ENSMUST00000119901;ENSMUST00000023829;ENSMUST00000233296;ENSMUST00000122348	29309950;29309953;29312743;29312755;29316874	29310907;29318675;29319696;29319701;29318551	12575	?;NM_001111099;NM_007669	?;protein_binding;nuclear_body;negative_regulation_of_apoptotic_process;nucleus;negative_regulation_of_gene_expression;nucleolus;positive_regulation_of_fibroblast_proliferation;protein-containing_complex_binding;cytoplasm;regulation_of_cell_cycle;negative_regulation_of_cell_population_proliferation;cytosol;negative_regulation_of_G1/S_transition_of_mitotic_cell_cycle;nucleoplasm;metal_ion_binding;…	185	401	427	496	223	516	315	413	1586	1350	2427	1068	7915	9256	545	1610	173.26	441.264	413.934	548.338	240.297	587.908	320.233	385.883	1859.92	1241.26	2091.74	1253.08	6802.82	7622.59	507.98	1483.26	307.262	481.136	414.103	353.058
ENSMUSG00000023186	Vwa5a	von_Willebrand_factor_A_domain_containing_5A	protein_coding	9	38629564	38654633	+	ENSMUST00000001544;ENSMUST00000118144;ENSMUST00000129598;ENSMUST00000149376;ENSMUST00000152295;ENSMUST00000130295;ENSMUST00000137972	38629564;38629568;38630334;38639780;38645807;38647283;38647481	38654633;38654058;38633912;38646015;38647442;38649286;38653216	67776	NM_172767;NM_001145957	biological_process;nucleoplasm;collagen-containing_extracellular_matrix;extracellular_matrix_structural_constituent	540	337	443	343	392	373	481	434	472	364	591	431	1109	895	423	560	505.733	370.838	429.445	379.193	422.405	424.98	488.991	405.504	553.52	334.68	509.36	505.692	953.168	737.059	394.267	515.916	438.285	404.319	423.693	447.247
ENSMUSG00000023800	Tiam2	T_cell_lymphoma_invasion_and_metastasis_2	protein_coding	17	3376848	3581619	+	ENSMUST00000169838;ENSMUST00000072156;ENSMUST00000226905;ENSMUST00000226748;ENSMUST00000227405;ENSMUST00000227604;ENSMUST00000226997;ENSMUST00000226913;ENSMUST00000226434	3376848;3447482;3447505;3490048;3504521;3532483;3532590;3533765;3540738	3569254;3569672;3489709;3491180;3581619;3559712;3569253;3569670;3565997	24001	NM_001122998;NM_011878;NM_001286758;NM_001286757	cytoplasm;signal_transduction;intracellular_signal_transduction;growth_cone;cell_projection;membrane;guanyl-nucleotide_exchange_factor_activity;small_GTPase_mediated_signal_transduction;perikaryon;lamellipodium;filopodium;neuron_projection;activation_of_GTPase_activity;synapse;GTPase_activator_activity;protein_binding;positive_regulation_of_axonogenesis;cellular_anatomical_entity	141	73	78	110	97	149	123	187	136	218	162	110	281	357	150	219	132.052	80.3299	75.6133	121.607	104.524	169.764	125.043	174.722	159.489	200.44	139.621	129.063	241.515	294	139.811	201.76	106.191	98.6102	137.144	149.883
ENSMUSG00000023830	Igf2r	insulin-like_growth_factor_2_receptor	protein_coding	17	12901293	12988551	-	ENSMUST00000024599;ENSMUST00000161738;ENSMUST00000159127	12901293;12917414;12967540	12988551;12920166;12969687	16004	NM_010515	protein_binding;nucleus;regulation_of_apoptotic_process;membrane;integral_component_of_membrane;Golgi_membrane;Golgi_apparatus;plasma_membrane;extracellular_space;perinuclear_region_of_cytoplasm;cell_surface;signaling_receptor_activity;endosome;enzyme_binding;endosome_membrane;G_protein-coupled_receptor_signaling_pathway;identical_protein_binding;mannose_binding;early_endosome;late_endosome;respo…	1184	1140	1189	1080	871	1129	1063	1157	800	1224	1764	1048	2399	2758	1297	1280	1108.87	1254.47	1152.62	1193.96	938.559	1286.33	1080.66	1081.03	938.169	1125.41	1520.32	1229.62	2061.9	2271.3	1208.9	1179.24	1181.67	1173.29	1112.45	1080.85
ENSMUSG00000023852	Chd1	chromodomain_helicase_DNA_binding_protein_1	protein_coding	17	15925229	15992872	+	ENSMUST00000024627;ENSMUST00000173311;ENSMUST00000173159;ENSMUST00000174461;ENSMUST00000173040	15925229;15925236;15925280;15958797;15977027	15992872;15973254;15952170;15975610;15981597	12648	NM_007690	nucleus;chromatin_remodeling;cytoplasm;DNA_binding;ATP_binding;hydrolase_activity;nucleotide_binding;ATP-dependent_chromatin_remodeler_activity;helicase_activity;ATP_hydrolysis_activity;chromatin_organization;DNA_helicase_activity;DNA_duplex_unwinding;chromatin_binding;positive_regulation_by_host_of_viral_transcription;methylated_histone_binding;nuclear_chromosome;chromatin_assembly_or_disassembly	241	216	254	223	205	237	383	308	294	388	380	206	474	493	315	266	225.707	237.688	246.228	246.531	220.901	270.028	389.363	287.777	344.777	356.747	327.507	241.7	407.396	406	293.603	245.06	231.698	246.379	245.464	338.57
ENSMUSG00000023944	Hsp90ab1	heat_shock_protein_90_alpha_(cytosolic),_class_B_member_1	protein_coding	17	45878701	45884197	-	ENSMUST00000024739;ENSMUST00000145205;ENSMUST00000165127;ENSMUST00000166469;ENSMUST00000146770;ENSMUST00000163966;ENSMUST00000151306;ENSMUST00000130406	45878701;45879784;45879944;45880504;45881371;45881589;45881944;45882464	45884197;45880662;45884179;45884181;45882508;45883481	?	NM_008302	mitochondrion;protein_binding;negative_regulation_of_apoptotic_process;nucleus;negative_regulation_of_neuron_apoptotic_process;cytoplasm;regulation_of_cell_cycle;cytosol;cellular_response_to_interleukin-4;telomere_maintenance_via_telomerase;ATP_binding;membrane;plasma_membrane;nucleotide_binding;protein-containing_complex;cell_surface;unfolded_protein_binding;extracellular_region;protein_folding;…	18536	16338	23618	21523	17937	19412	20187	21988	17225	22903	26632	20761	31631	50354	15932	15429	17359.7	17978.5	22895.3	23794.1	19328.3	22117.2	20522.4	20544.3	20200	21058.2	22953.1	24358.9	27186.4	41468	14849.8	14214.4	17669.1	23344.7	20722.7	20533.3
ENSMUSG00000023947	Nfkbie	nuclear_factor_of_kappa_light_polypeptide_gene_enhancer_in_B_cells_inhibitor,_epsilon	protein_coding	17	45866629	45874095	+	ENSMUST00000024742;ENSMUST00000233929;ENSMUST00000233379	45866629;45866637;45866665	45874095;45874092	18037	NM_008690;NM_001304956	cytosol;nucleoplasm;cytoplasm;Golgi_apparatus;perinuclear_region_of_cytoplasm;negative_regulation_of_transcription,_DNA-templated;fibrillar_center;protein_binding;D-serine_transport	13	20	12	6	27	19	18	11	16	14	23	18	43	78	23	18	12.175	22.0082	11.6328	6.63312	29.0943	21.6478	18.299	10.2778	18.7634	12.8723	19.8228	21.1194	36.9578	64.2354	21.4377	16.583	17.0916	9.13297	25.371	14.2884
ENSMUSG00000024048	Myl12a	myosin,_light_chain_12A,_regulatory,_non-sarcomeric	protein_coding	17	71300651	71309873	-	ENSMUST00000148960;ENSMUST00000233089;ENSMUST00000232766;ENSMUST00000233798;ENSMUST00000024846;ENSMUST00000126529;ENSMUST00000123686;ENSMUST00000150456;ENSMUST00000129093;ENSMUST00000128179	71300651;71301282;71301289;71301544;71303129;71303380;71303701	71309549;71304302;71305049;71305558;71305007;71309160;71309873;71309182;71309155;71309012	67268	NM_026064;NM_001357820	calcium_ion_binding;protein-containing_complex;Z_disc;protein_localization_to_plasma_membrane;protein_binding;stress_fiber;regulation_of_cell_shape;glutamate_receptor_binding;myosin_II_complex	1563	547	1549	1314	1230	409	1073	1070	1016	2018	3578	2907	9610	13050	3454	3978	1463.82	601.924	1501.6	1452.65	1325.4	465.997	1090.83	999.745	1191.47	1855.45	3083.74	3410.78	8259.65	10747.1	3219.38	3664.84	1032.87	1477.13	895.701	1045.29
ENSMUSG00000024055	Cyp4f13	cytochrome_P450,_family_4,_subfamily_f,_polypeptide_13	protein_coding	17	33143662	33166376	-	ENSMUST00000075253;ENSMUST00000139353;ENSMUST00000235098;ENSMUST00000137222;ENSMUST00000123653;ENSMUST00000234534;ENSMUST00000234946;ENSMUST00000234083;ENSMUST00000234683;ENSMUST00000141325;ENSMUST00000145683;ENSMUST00000234532;ENSMUST00000146718;ENSMUST00000234653	33143662;33143675;33143676;33143690;33144124;33144756;33148472;33148896;33149578;33151398;33151610;33156962;33158796;33165124	33166376;33166353;33144468;33166340;33144925;33149982;33166335;33166366;33166346;33166334;33166354;33166365;33166309	170716	NM_130882	cellular_component;membrane;integral_component_of_membrane;metal_ion_binding;oxidoreductase_activity;monooxygenase_activity;iron_ion_binding;oxidoreductase_activity,_acting_on_paired_donors,_with_incorporation_or_reduction_of_molecular_oxygen;heme_binding;leukotriene_metabolic_process	134	182	72	50	112	139	101	99	103	110	244	85	252	243	154	207	125.497	200.275	69.7969	55.276	120.687	158.371	102.678	92.4998	120.789	101.14	210.294	99.7305	216.59	200.118	143.539	190.705	162.886	62.5364	139.529	97.5888
ENSMUSG00000024127	Prepl	prolyl_endopeptidase-like	protein_coding	17	85370898	85397669	-	ENSMUST00000072406;ENSMUST00000234994;ENSMUST00000171795;ENSMUST00000234036;ENSMUST00000234676;ENSMUST00000234393	85370898;85371957;85371958;85385487;85385916;85385979	85397649;85384902;85397652;85397659;85397669;85391436	213760	NM_001163624;NM_001163623;NM_145984;NM_001163622	nucleus;cytoplasm;Golgi_apparatus;hydrolase_activity;peptidase_activity;proteolysis;cytoskeleton;serine-type_endopeptidase_activity;serine-type_peptidase_activity;cytosol;protein_binding;trans-Golgi_network;retrograde_transport,_endosome_to_Golgi;regulation_of_synaptic_vesicle_exocytosis;Golgi_to_plasma_membrane_protein_transport	253	290	250	211	160	195	297	265	243	203	229	130	485	463	283	248	236.945	319.119	242.35	233.265	172.41	222.175	301.934	247.6	284.969	186.648	197.366	152.529	416.85	381.294	263.777	228.477	278.032	237.807	197.293	274.767
ENSMUSG00000024186	Rgs11	regulator_of_G-protein_signaling_11	protein_coding	17	26421925	26430298	+	ENSMUST00000152676;ENSMUST00000122058;ENSMUST00000025020;ENSMUST00000126464;ENSMUST00000152299;ENSMUST00000147220;ENSMUST00000146683;ENSMUST00000127594;ENSMUST00000123670;ENSMUST00000155072;ENSMUST00000139639	26421925;26421932;26421936;26421937;26421939;26421950;26421954;26421976;26421986;26426428;26426816	26430289;26430293;26430298;26422807;26422610;26430291;26422949;26425780;26423071	50782	?;NM_001081069	?;G_protein-coupled_receptor_signaling_pathway;negative_regulation_of_signal_transduction;intracellular_signal_transduction;G-protein_beta-subunit_binding;protein-containing_complex	30	27	4	2	5	5	3	17	6	17	27	8	95	133	50	58	28.0963	29.7111	3.8776	2.21104	5.38782	5.69678	3.04984	15.8838	7.03627	15.6307	23.2702	9.3864	81.651	109.53	46.6037	53.4341	28.9037	3.04432	5.5423	9.46682
ENSMUSG00000024188	Luc7l	Luc7-like	protein_coding	17	26471870	26504478	+	ENSMUST00000025023;ENSMUST00000114976;ENSMUST00000140427;ENSMUST00000119928;ENSMUST00000154235;ENSMUST00000133032;ENSMUST00000148894;ENSMUST00000155151;ENSMUST00000152107	26471870;26471925;26471930;26471940;26471958;26471973;26472196;26486249	26499693;26504478;26496608;26500964;26500966;26499694;26499697;26485367;26500942	66978	NM_025881;NM_028190	mRNA_binding;mRNA_splice_site_selection;U1_snRNP;protein_binding;identical_protein_binding;RS_domain_binding;negative_regulation_of_striated_muscle_tissue_development;U2-type_prespliceosome	368	379	299	274	283	350	320	450	192	390	440	256	561	991	442	469	344.647	417.055	289.851	302.913	304.951	398.775	325.316	420.453	225.161	358.586	379.219	300.365	482.171	816.118	411.977	432.079	380.851	296.382	351.863	372.885
ENSMUSG00000024210	Ip6k3	inositol_hexaphosphate_kinase_3	protein_coding	17	27362939	27386769	-	ENSMUST00000025046	27362939	27386769	271424	NM_173027	protein_phosphorylation;cytoplasm;nucleus;transferase_activity;nucleotide_binding;ATP_binding;kinase_activity;phosphorylation;inositol_phosphate_biosynthetic_process;phosphatidylinositol_phosphate_biosynthetic_process;phosphatidylinositol_metabolic_process;inositol-1,3,4,5,6-pentakisphosphate_kinase_activity;inositol_hexakisphosphate_kinase_activity;inositol_hexakisphosphate_5-kinase_activity;ino…	475	580	643	633	269	630	564	449	321	378	324	226	959	1076	390	1014	444.857	638.237	623.325	699.794	289.865	717.795	573.37	419.519	376.44	347.552	279.243	265.166	824.246	886.118	363.509	934.176	541.547	661.56	503.83	496.444
ENSMUSG00000024235	Map3k8	mitogen-activated_protein_kinase_kinase_kinase_8	protein_coding	18	4331327	4353015	-	ENSMUST00000025078;ENSMUST00000173930;ENSMUST00000105472;ENSMUST00000173708;ENSMUST00000172805	4331327;4331340;4331341;4333845;4347455	4353015;4352957;4336295;4335048	26410	NM_007746	cytosol;cytoplasm;protein_kinase_activity;ATP_binding;protein_phosphorylation;transferase_activity;metal_ion_binding;magnesium_ion_binding;nucleotide_binding;signal_transduction;kinase_activity;phosphorylation;immune_system_process;protein_serine/threonine_kinase_activity;cell_cycle;MAP_kinase_kinase_kinase_activity;protein_serine/threonine/tyrosine_kinase_activity;protein_serine_kinase_activity;…	34	18	14	16	28	22	19	21	20	23	66	31	125	386	25	39	31.8424	19.8074	13.5716	17.6883	30.1718	25.0659	19.3156	19.6212	23.4542	21.1474	56.8828	36.3723	107.436	317.883	23.3018	35.9298	25.8249	15.63	27.6188	19.4684
ENSMUSG00000024270	Slc39a6	solute_carrier_family_39_(metal_ion_transporter),_member_6	protein_coding	18	24712938	24736874	-	ENSMUST00000070726;ENSMUST00000154205;ENSMUST00000152504;ENSMUST00000128106	24712938;24715365;24734542;24729374	24736874;24736572;24736350;24732477	106957	NM_139143	membrane;integral_component_of_membrane;metal_ion_transmembrane_transporter_activity;metal_ion_transport;transmembrane_transport;plasma_membrane;ion_transport;integral_component_of_plasma_membrane;endoplasmic_reticulum;zinc_ion_transport;lamellipodium_membrane;zinc_ion_transmembrane_transporter_activity;cellular_zinc_ion_homeostasis;zinc_ion_transmembrane_transport;zinc_ion_import_across_plasma_m…	23	26	62	54	55	54	55	42	54	53	63	44	89	129	67	82	21.5405	28.6106	60.1029	59.6981	59.2661	61.5253	55.9137	39.2423	63.3264	48.7309	54.2972	51.6252	76.4941	106.235	62.4489	75.5448	25.0756	59.9005	60.3957	47.578
ENSMUSG00000024277	Mapre2	microtubule-associated_protein,_RP/EB_family,_member_2	protein_coding	18	23885390	24026918	+	ENSMUST00000132286;ENSMUST00000155708;ENSMUST00000118826;ENSMUST00000115830;ENSMUST00000149943;ENSMUST00000025127;ENSMUST00000141853;ENSMUST00000165387;ENSMUST00000170802	23885390;23885396;23885450;23886782;23886805;23937041;23937077;23937160	23907741;24016753;23993694;24025421;23931054;24026914;23966850;24023988;24026918	212307	?;NM_001162941;NM_153058;NM_001162942	?;cytoplasm;cytoskeleton;microtubule_binding;microtubule;cell_cycle;cell_division;protein_binding;microtubule_cytoskeleton;focal_adhesion;identical_protein_binding;microtubule_organizing_center;microtubule_plus-end_binding;microtubule_plus-end;spindle_assembly;protein_kinase_binding;spindle_midzone;regulation_of_microtubule_polymerization_or_depolymerization;positive_regulation_of_keratinocyte_mi…	619	538	609	590	406	628	630	542	370	646	687	585	833	1524	410	459	579.719	592.02	590.365	652.257	437.491	715.516	640.466	506.413	433.903	593.965	592.098	686.38	715.951	1255.06	382.15	422.867	585.87	621.311	576.504	573.439
ENSMUSG00000024312	Wdr46	WD_repeat_domain_46	protein_coding	17	34159634	34168671	+	ENSMUST00000025170;ENSMUST00000173857;ENSMUST00000234334;ENSMUST00000172546	34159634;34159691;34159951;34160379	34168671;34160434;34164332;34162652	57315	NM_020603	nucleus;nucleolus;maturation_of_SSU-rRNA_from_tricistronic_rRNA_transcript_(SSU-rRNA,_5.8S_rRNA,_LSU-rRNA);small-subunit_processome;protein_binding	187	149	181	156	197	150	232	213	203	261	241	223	330	592	195	221	175.133	163.961	175.462	172.461	212.28	170.904	235.854	199.015	238.06	239.977	207.708	261.646	283.63	487.53	181.754	203.602	169.547	173.961	191.592	217.434
ENSMUSG00000024349	Sting1	stimulator_of_interferon_response_cGAMP_interactor_1	protein_coding	18	35866732	35873607	-	ENSMUST00000235495;ENSMUST00000237919;ENSMUST00000115728;ENSMUST00000235496;ENSMUST00000237853;ENSMUST00000235218;ENSMUST00000236926;ENSMUST00000235302;ENSMUST00000235173;ENSMUST00000237405	35866732;35866734;35867086;35867449;35867595;35868932;35872125;35872295;35872496	35873515;35873532;35873607;35871961;35872995;35868981;35872520;35873258;35873069;35873542	72512	NM_001289592;NM_001289591;NM_028261	protein_binding;positive_regulation_of_transcription_by_RNA_polymerase_II;regulation_of_gene_expression;cytosol;nucleoplasm;cytoplasm;membrane;integral_component_of_membrane;Golgi_apparatus;innate_immune_response;plasma_membrane;endoplasmic_reticulum;endoplasmic_reticulum_membrane;nucleotide_binding;autophagy;cytoplasmic_vesicle;autophagosome_membrane;defense_response_to_virus;immune_system_proce…	38	27	44	33	38	16	15	47	21	38	41	31	71	242	37	51	35.5886	29.7111	42.6536	36.4822	40.9475	18.2297	15.2492	43.914	24.6269	34.9391	35.3363	36.3723	61.0234	199.294	34.4867	46.9852	32.6498	39.5679	29.5886	29.5816
ENSMUSG00000024404	Riok3	RIO_kinase_3	protein_coding	18	12261798	12290444	+	ENSMUST00000025270;ENSMUST00000234967;ENSMUST00000234148;ENSMUST00000235060;ENSMUST00000234918;ENSMUST00000234709;ENSMUST00000234563;ENSMUST00000234931;ENSMUST00000234310;ENSMUST00000234652;ENSMUST00000235084;ENSMUST00000234985;ENSMUST00000235106;ENSMUST00000234415;ENSMUST00000234021;ENSMUST00000234762;ENSMUST00000234006	12261798;12261812;12261817;12261831;12261837;12269753;12269859;12269969;12272204;12272434;12280305;12281873;12282471;12285730;12285793	12290444;12269132;12289758;12271513;12263891;12270337;12270395;12282482;12282608;12272402;12288562;12288449;12284121;12288315;12286047;12288555;12288440	66878	NM_024182	cytoplasm;ATP_binding;protein_phosphorylation;transferase_activity;metal_ion_binding;nucleotide_binding;cytosol;protein_serine/threonine_kinase_activity;kinase_activity;phosphorylation;defense_response_to_virus;immune_system_process;ribosome_biogenesis;protein_serine/threonine/tyrosine_kinase_activity;protein_serine_kinase_activity;innate_immune_response;positive_regulation_of_interferon-beta_pro…	3304	3074	3401	3504	2592	3923	3364	3671	3105	3975	4771	3977	9257	11502	3964	4129	3094.33	3382.66	3296.93	3873.74	2793.05	4469.7	3419.89	3429.97	3641.27	3654.82	4111.94	4666.21	7956.25	9472.24	3694.74	3803.96	3238.5	3585.34	3631.37	3424.93
ENSMUSG00000024426	Atat1	alpha_tubulin_acetyltransferase_1	protein_coding	17	36208487	36220967	-	ENSMUST00000061052;ENSMUST00000077494;ENSMUST00000149277;ENSMUST00000143114;ENSMUST00000126744;ENSMUST00000141662;ENSMUST00000056034;ENSMUST00000140292;ENSMUST00000151009;ENSMUST00000137069;ENSMUST00000130309;ENSMUST00000141132;ENSMUST00000140990;ENSMUST00000127959;ENSMUST00000137182;ENSMUST00000174436	36208487;36208501;36208504;36208507;36208774;36210709;36210744;36211385;36212876;36212893;36212897;36212930;36214223;36218857;36219476;36219823	36220967;36220938;36220949;36209474;36219853;36220937;36215219;36220327;36220465;36219931;36220518;36220631;36220923;36220901	73242	NM_001142744;NM_001347378;NM_001357865;NM_001142745;NM_028476	spermatogenesis;regulation_of_fat_cell_differentiation;cytosol;cytoplasm;membrane;cell_junction;transferase_activity;Golgi_apparatus;acyltransferase_activity;cytoskeleton;cell_projection;microtubule;focal_adhesion;axon;spindle;neuron_development;clathrin-coated_pit;mitotic_spindle;lysine_N-acetyltransferase_activity,_acting_on_acetyl_phosphate_as_donor;tubulin_N-acetyltransferase_activity;alpha-t…	45	59	45	48	66	76	53	73	60	63	95	74	124	154	80	100	42.1444	64.9242	43.623	53.065	71.1193	86.5911	53.8805	68.2069	70.3627	57.9254	81.8768	86.8242	106.576	126.824	74.5659	92.1278	53.5343	48.344	78.8552	61.0437
ENSMUSG00000024471	Myot	myotilin	protein_coding	18	44467141	44488791	+	ENSMUST00000025349;ENSMUST00000115498	44467141	44488791	58916	NM_001033621	cytoplasm;membrane;plasma_membrane;actin_binding;cytoskeleton;sarcolemma;Z_disc;alpha-actinin_binding;cell-cell_adhesion_mediator_activity;homophilic_cell_adhesion_via_plasma_membrane_adhesion_molecules;axon_guidance;dendrite_self-avoidance;axon	18758	17838	19125	16998	11926	14544	24658	21939	22580	25246	23993	22747	37124	36554	16395	20513	17567.7	19629.1	18539.8	18791.6	12851	16570.8	25067.6	20498.5	26479.8	23212.4	20678.6	26689.1	31907.5	30103.3	15281.3	18898.2	18598.4	18665.7	14710.9	22783.1
ENSMUSG00000024486	Hbegf	heparin-binding_EGF-like_growth_factor	protein_coding	18	36637980	36648858	-	ENSMUST00000025363;ENSMUST00000237621;ENSMUST00000236520	36637980;36645623;36645732	36648858;36648420;36648828	15200	NM_010415	positive_regulation_of_cell_population_proliferation;positive_regulation_of_cell_growth;positive_regulation_of_protein_kinase_B_signaling;membrane;integral_component_of_membrane;extracellular_space;plasma_membrane;heparin_binding;cell_surface;integral_component_of_plasma_membrane;extracellular_region;epidermal_growth_factor_receptor_binding;growth_factor_activity;receptor_ligand_activity;cell_mig…	134	163	103	128	111	282	180	321	138	163	200	213	256	1603	141	133	125.497	179.367	99.8483	141.507	119.61	321.299	182.99	299.923	161.834	149.87	172.372	249.913	220.028	1320.12	131.422	122.53	152.432	120.677	220.454	241.457
ENSMUSG00000024542	Cep192	centrosomal_protein_192	protein_coding	18	67933177	68018241	+	ENSMUST00000025425;ENSMUST00000224387;ENSMUST00000225077;ENSMUST00000225303;ENSMUST00000223571;ENSMUST00000225677;ENSMUST00000223715;ENSMUST00000224921;ENSMUST00000224817;ENSMUST00000225580;ENSMUST00000225681;ENSMUST00000225589	67933177;67933183;67933204;67974081;67984417;67986730;67987132;67987214;67990764;67993416;68003398;68013449	68018241;67938447;67963364;68018239;67984872;67987226;67987454;67991443;67994061;68003997;68014378	70799	NM_027556	response_to_bacterium;cytoplasm;cytosol;centrosome_duplication;phosphatase_binding;protein_kinase_binding;protein_localization_to_centrosome;centrosome;pericentriolar_material;microtubule_nucleation;mitotic_spindle_assembly_checkpoint_signaling;regulation_of_centriole_replication;regulation_of_centrosome_cycle;regulation_of_establishment_of_protein_localization;centriole_replication;centrosome-te…	46	62	37	50	58	34	23	48	50	44	64	34	157	304	43	45	43.0809	68.2254	35.8678	55.276	62.4988	38.7381	23.3821	44.8484	58.6356	40.4558	55.1591	39.8922	134.939	250.353	40.0792	41.4575	55.6532	45.5719	50.6185	34.1152
ENSMUSG00000024740	Ddb1	damage_specific_DNA_binding_protein_1	protein_coding	19	10582691	10607183	+	ENSMUST00000025649;ENSMUST00000236280;ENSMUST00000237337;ENSMUST00000236722;ENSMUST00000237318;ENSMUST00000237138;ENSMUST00000236328;ENSMUST00000236596;ENSMUST00000237804;ENSMUST00000236937;ENSMUST00000236279	10582691;10582951;10582987;10583074;10583706;10587785;10592229;10592238;10596358;10602411;10603967	10607183;10592954;10606676;10587324;10585833;10592332;10599303;10593172;10599509;10603602;10606698	13194	NM_015735	negative_regulation_of_apoptotic_process;nucleus;Wnt_signaling_pathway;protein-containing_complex_binding;cytoplasm;nucleoplasm;DNA_binding;protein-containing_complex;nucleic_acid_binding;DNA_repair;cellular_response_to_DNA_damage_stimulus;protein_ubiquitination;protein_binding;proteasome-mediated_ubiquitin-dependent_protein_catabolic_process;protein-macromolecule_adaptor_activity;rhythmic_proces…	2679	2661	3112	2768	2331	2490	3168	3240	2599	3662	4183	2836	6293	5806	3276	3303	2509	2928.19	3016.78	3060.08	2511.8	2837	3220.63	3027.27	3047.88	3367.03	3605.16	3327.48	5408.74	4781.42	3053.47	3042.98	2718.59	3038.43	2674.4	3123.95
ENSMUSG00000024803	Ankrd1	ankyrin_repeat_domain_1_(cardiac_muscle)	protein_coding	19	36089361	36097499	-	ENSMUST00000236579;ENSMUST00000235941;ENSMUST00000237142;ENSMUST00000025718;ENSMUST00000237338;ENSMUST00000235221	36089361;36089365;36089366;36089367;36091913	36097310;36097499	107765	?;NM_013468	?;protein_binding;cellular_response_to_lipopolysaccharide;nucleus;cellular_response_to_mechanical_stimulus;cellular_response_to_tumor_necrosis_factor;cellular_response_to_transforming_growth_factor_beta_stimulus;negative_regulation_of_transcription_by_RNA_polymerase_II;positive_regulation_of_neuron_projection_development;cytoplasm;regulation_of_transcription_by_RNA_polymerase_II;cytosol;nucleopla…	149	121	116	76	99	30	173	241	872	1032	2089	1199	27703	100488	1646	2415	139.545	133.15	112.451	84.0195	106.679	34.1807	175.874	225.176	1022.6	948.873	1800.43	1406.79	23810.3	82754.9	1534.19	2224.89	136.347	98.235	70.4298	200.525
ENSMUSG00000024807	Syvn1	synovial_apoptosis_inhibitor_1,_synoviolin	protein_coding	19	6096606	6103742	+	ENSMUST00000138532;ENSMUST00000129081;ENSMUST00000156550;ENSMUST00000235478;ENSMUST00000142101;ENSMUST00000134667;ENSMUST00000144328;ENSMUST00000025723	6096606;6096668;6096692;6097091;6097095;6097110;6097115;6097134	6103742;6099233;6103739;6103741;6099681	74126	NM_028769;NM_001164709	membrane;integral_component_of_membrane;transferase_activity;metal_ion_binding;endoplasmic_reticulum;endoplasmic_reticulum_membrane;ubiquitin_protein_ligase_activity;protein_ubiquitination;unfolded_protein_binding;chaperone_binding;ATPase_binding;DNA-binding_transcription_factor_binding;ubiquitin-specific_protease_binding;ubiquitin-dependent_protein_catabolic_process;ubiquitin-dependent_ERAD_path…	383	311	423	327	321	311	567	555	297	452	549	288	524	645	353	324	358.696	342.227	410.057	361.505	345.898	354.34	576.419	518.559	348.295	415.592	473.162	337.91	450.37	531.177	329.022	298.494	350.461	385.781	350.119	547.489
ENSMUSG00000024810	Il33	interleukin_33	protein_coding	19	29902514	29938118	+	ENSMUST00000120388;ENSMUST00000144528;ENSMUST00000177518;ENSMUST00000025724;ENSMUST00000136850	29902514;29902515;29902532;29923190;29929216	29938118;29929477;29936375;29938104;29930213	77125	NM_001360725;NM_133775;NM_001164724	nucleus;positive_regulation_of_gene_expression;negative_regulation_of_transcription_by_RNA_polymerase_II;cytoplasm;positive_regulation_of_oligodendrocyte_differentiation;nucleoplasm;chromosome;intracellular_membrane-bounded_organelle;cytoplasmic_vesicle;extracellular_region;cytokine_activity;extracellular_space;protein_binding;regulation_of_sensory_perception_of_pain;positive_regulation_of_chemok…	73	49	69	63	53	30	68	68	62	51	41	54	105	234	95	97	68.3676	53.9201	66.8887	69.6478	57.1109	34.1807	69.1297	63.5352	72.7081	46.892	35.3363	63.3582	90.2459	192.706	88.547	89.364	61.1438	68.2682	45.6458	66.3324
ENSMUSG00000024843	Chka	choline_kinase_alpha	protein_coding	19	3901773	3944369	+	ENSMUST00000128694;ENSMUST00000072055;ENSMUST00000125411;ENSMUST00000125859;ENSMUST00000154467;ENSMUST00000124219;ENSMUST00000025760;ENSMUST00000139655;ENSMUST00000125640;ENSMUST00000153343;ENSMUST00000148325;ENSMUST00000146463;ENSMUST00000127544;ENSMUST00000125013	3901773;3901797;3901810;3901832;3902076;3902101;3902363;3924664;3925365;3925379;3925405;3941731	3944365;3944369;3921913;3944367;3917670;3928614;3944364;3935864;3937450;3939934;3934585;3934538;3936416;3943657	12660	?;NM_013490;NM_001271496	kinase_activity;phosphorylation;cytoplasm;transferase_activity;nucleotide_binding;ATP_binding;lipid_metabolic_process;cytosol;identical_protein_binding;phospholipid_biosynthetic_process;choline_kinase_activity;ethanolamine_kinase_activity;phosphatidylethanolamine_biosynthetic_process;phosphatidylcholine_biosynthetic_process;CDP-choline_pathway;protein_homodimerization_activity;cholinesterase_acti…	37	33	36	25	44	69	70	45	28	29	24	9	67	203	26	35	34.6521	36.3135	34.8984	27.638	47.4129	78.6156	71.1629	42.0453	32.8359	26.6641	20.6847	10.5597	57.5855	167.177	24.2339	32.2447	35.4828	31.2682	63.0142	56.6041
ENSMUSG00000024855	Pacs1	phosphofurin_acidic_cluster_sorting_protein_1	protein_coding	19	5183186	5323147	-	ENSMUST00000025786;ENSMUST00000236775;ENSMUST00000235130;ENSMUST00000236624;ENSMUST00000237967;ENSMUST00000237463;ENSMUST00000236470	5183186;5186740;5188506;5191526;5191577;5210072;5210428	5323147;5323056;5323130;5193458;5193527;5323135;5322735	107975	NM_153129;NM_001362451	Golgi_apparatus;perinuclear_region_of_cytoplasm;cellular_protein_localization;transmembrane_transporter_binding;protein_localization_to_plasma_membrane;protein_localization_to_Golgi_apparatus;positive_regulation_of_protein_binding;COPI-coated_vesicle	153	133	160	170	160	210	139	169	91	143	162	122	378	345	259	189	143.291	146.354	155.104	187.938	172.41	239.265	141.309	157.904	106.717	131.481	139.621	143.143	324.885	284.118	241.407	174.122	144.823	171.521	205.838	149.606
ENSMUSG00000024883	Rin1	Ras_and_Rab_interactor_1	protein_coding	19	5100509	5107099	+	ENSMUST00000225427;ENSMUST00000224254;ENSMUST00000224178;ENSMUST00000237816;ENSMUST00000225203;ENSMUST00000237762;ENSMUST00000224288;ENSMUST00000224363;ENSMUST00000236248;ENSMUST00000238025;ENSMUST00000225799;ENSMUST00000025818;ENSMUST00000224032	5100509;5100813;5100815;5100829;5100841;5100842;5100854;5100858;5100861;5103133	5107099;5101511;5101834;5101399;5101529;5101860;5102106;5102210;5101557;5101643;5102078;5104159	225870	NM_145495;NM_001374051;NM_001374052	cytoplasm;membrane;regulation_of_catalytic_activity;signal_transduction;cytosol;plasma_membrane;cytoskeleton;guanyl-nucleotide_exchange_factor_activity;vesicle-mediated_transport;GTPase_activator_activity;small_GTPase_binding;endocytosis;dendrite;neuronal_cell_body;memory;endocytic_vesicle;protein_binding;associative_learning;negative_regulation_of_synaptic_plasticity	20	17	5	21	3	43	8	22	7	8	22	6	195	302	23	38	18.7308	18.707	4.847	23.2159	3.23269	48.9923	8.1329	20.5555	8.20898	7.3556	18.9609	7.0398	167.6	248.706	21.4377	35.0086	18.7189	14.0315	26.1125	14.3442
ENSMUSG00000024901	Peli3	pellino_3	protein_coding	19	4979745	4993155	-	ENSMUST00000025834;ENSMUST00000120475;ENSMUST00000139436;ENSMUST00000146289;ENSMUST00000133254;ENSMUST00000133504;ENSMUST00000143930	4979745;4980679;4985014;4985040;4985044;4985051;4991628	4993155;4993120;4988656;4993126;4993101;4993095;4993074	240518	NM_172835;NM_001347422	transferase_activity;ubiquitin_protein_ligase_activity;protein_ubiquitination;protein_polyubiquitination;Toll_signaling_pathway;regulation_of_Toll_signaling_pathway;negative_regulation_of_tumor_necrosis_factor-mediated_signaling_pathway;negative_regulation_of_extrinsic_apoptotic_signaling_pathway	36	37	27	29	38	20	40	36	14	45	59	42	104	100	58	46	33.7155	40.7151	26.1738	32.0601	40.9475	22.7871	40.6645	33.6363	16.418	41.3753	50.8498	49.2786	89.3864	82.353	54.0603	42.3788	37.2153	29.117	31.8673	37.1504
ENSMUSG00000024908	Ppp6r3	protein_phosphatase_6,_regulatory_subunit_3	protein_coding	19	3504928	3625749	-	ENSMUST00000025846;ENSMUST00000172362;ENSMUST00000225475;ENSMUST00000225624;ENSMUST00000223919;ENSMUST00000225705;ENSMUST00000225446;ENSMUST00000225339;ENSMUST00000226109;ENSMUST00000113997	3504928;3504933;3506734;3516534;3527776;3533528;3561495;3576761	3625720;3625716;3521005;3534852;3625737;3546530;3625696;3571747;3625722;3625749	52036	NM_029456;NM_001164159;NM_001360430;NM_028999;NM_001360429	cytosol;nucleoplasm;nucleus;cytoplasm;plasma_membrane;regulation_of_phosphoprotein_phosphatase_activity;protein_phosphatase_binding;protein_phosphatase_regulator_activity	1365	1141	1409	1228	1137	1374	1544	1597	1383	1703	1930	1276	3107	2954	1322	1262	1278.38	1255.57	1365.89	1357.58	1225.19	1565.48	1569.65	1492.14	1621.86	1565.82	1663.39	1497.13	2670.42	2432.71	1232.2	1162.65	1266.97	1361.73	1395.33	1530.9
ENSMUSG00000024927	Rela	v-rel_reticuloendotheliosis_viral_oncogene_homolog_A_(avian)	protein_coding	19	5687511	5698158	+	ENSMUST00000025867;ENSMUST00000238000;ENSMUST00000237838;ENSMUST00000236300;ENSMUST00000238126;ENSMUST00000237863;ENSMUST00000237361	5687511;5687747;5687857;5687961;5687972;5687987;5691174	5698158;5697636;5697451;5688997;5690460;5688724;5697104	19697	NM_009045;NM_001365067	protein_binding;cellular_response_to_lipopolysaccharide;negative_regulation_of_apoptotic_process;nucleus;sequence-specific_DNA_binding;response_to_bacterium;positive_regulation_of_gene_expression;positive_regulation_of_transcription_by_RNA_polymerase_II;positive_regulation_of_cell_population_proliferation;synapse;inflammatory_response;cellular_response_to_tumor_necrosis_factor;cellular_response_t…	367	318	446	357	460	436	494	535	446	515	612	389	719	1087	483	450	343.711	349.93	432.353	394.671	495.68	496.76	502.207	499.872	523.029	473.517	527.459	456.414	617.969	895.177	450.192	414.575	346.821	413.512	496.22	501.04
ENSMUSG00000024968	Rcor2	REST_corepressor_2	protein_coding	19	7244690	7252590	+	ENSMUST00000140442;ENSMUST00000066646;ENSMUST00000134167;ENSMUST00000113369	7244690;7245644;7248317;7247129	7247509;7252590;7249134;7252589	104383	?;NM_054048;NM_001320554	nucleus;protein_binding;regulation_of_transcription_by_RNA_polymerase_II;enzyme_binding;negative_regulation_of_transcription,_DNA-templated;transcription_regulator_complex;transcription_corepressor_activity;histone_deacetylation;histone_deacetylase_complex;chromatin	10	7	8	18	10	5	4	6	13	17	15	12	63	33	33	30	9.36542	7.70287	7.75521	19.8994	10.7756	5.69678	4.06645	5.60605	15.2452	15.6307	12.9279	14.0796	54.1475	27.1765	30.7584	27.6383	8.53414	13.8273	8.23622	4.83625
ENSMUSG00000024975	Pdcd4	programmed_cell_death_4	protein_coding	19	53880662	53918291	+	ENSMUST00000074371;ENSMUST00000235854;ENSMUST00000237699;ENSMUST00000025931;ENSMUST00000237060;ENSMUST00000165617	53880662;53880667;53882261;53891730;53891806;53891847	53918282;53884748;53884803;53918291;53917866;53918284	18569	NM_011050;NM_001168491;NM_001168492	cell_aging;negative_regulation_of_apoptotic_process;nucleus;BMP_signaling_pathway;cytoplasm;cytosol;RNA_binding;negative_regulation_of_transcription,_DNA-templated;protein_binding;apoptotic_process;positive_regulation_of_NIK/NF-kappaB_signaling;negative_regulation_of_vascular_associated_smooth_muscle_cell_proliferation;positive_regulation_of_inflammatory_response;positive_regulation_of_vascular_a…	364	381	348	245	347	291	311	214	257	279	440	287	1146	805	395	540	340.901	419.256	337.352	270.852	373.915	331.553	316.167	199.949	301.387	256.527	379.219	336.737	984.969	662.942	368.169	497.49	380.079	304.102	352.734	258.058
ENSMUSG00000025075	Habp2	hyaluronic_acid_binding_protein_2	protein_coding	19	56275569	56309254	+	ENSMUST00000078284;ENSMUST00000095948;ENSMUST00000165407;ENSMUST00000171341;ENSMUST00000166049;ENSMUST00000163502;ENSMUST00000165522	56275569;56276354;56276368;56276428;56300246;56301380	56308521;56309254;56300420;56304727;56308067;56304849;56308061	226243	NM_001329935;NM_146101;NM_001329936	hydrolase_activity;calcium_ion_binding;peptidase_activity;proteolysis;serine-type_endopeptidase_activity;serine-type_peptidase_activity;blood_coagulation	53	29	14	58	36	52	56	71	60	101	173	124	225	628	79	83	49.6367	31.9119	13.5716	64.1202	38.7923	59.2466	56.9303	66.3382	70.3627	92.8645	149.102	145.489	193.384	517.177	73.6338	76.4661	40.7743	38.8459	49.0195	61.6343
ENSMUSG00000025142	Aspscr1	alveolar_soft_part_sarcoma_chromosome_region,_candidate_1_(human)	protein_coding	11	120563799	120600273	+	ENSMUST00000169964;ENSMUST00000026135;ENSMUST00000171700;ENSMUST00000168097;ENSMUST00000103016;ENSMUST00000168714;ENSMUST00000143844;ENSMUST00000135346;ENSMUST00000127269;ENSMUST00000131727;ENSMUST00000149389;ENSMUST00000153346;ENSMUST00000106160;ENSMUST00000129644;ENSMUST00000151160;ENSMUST00000168510;ENSMUST00000166838;ENSMUST00000167678;ENSMUST00000168947;ENSMUST00000152990;ENSMUST00000151531;…	120563799;120563818;120563852;120563889;120563890;120563909;120563924;120564185;120564200;120564218;120564230;120567487;120568052;120568165;120577519;120580100;120580136;120593340;120599484;120599586;120599684;120563882	120565172;120600273;120566808;120592390;120600270;120599825;120579894;120579997;120569279;120579993;120579953;120577527;120600268;120569271;120580123;120600269;120600067;120600271	68938	?;NM_026877;NM_001363055;NM_001363056;NM_001164224;NM_198223	?;protein_binding;cytosol;nucleoplasm;nucleus;cytoplasm;membrane;perinuclear_region_of_cytoplasm;plasma_membrane;intracellular_membrane-bounded_organelle;endomembrane_system;glucose_homeostasis;extrinsic_component_of_membrane;endoplasmic_reticulum-Golgi_intermediate_compartment_membrane;regulation_of_glucose_import;vesicle_membrane;cytoplasmic_side_of_plasma_membrane;intracellular_protein_transpo…	316	369	363	298	364	351	316	332	313	324	624	383	648	798	362	331	295.947	406.051	351.893	329.445	392.234	399.914	321.25	310.201	367.059	297.902	537.801	449.374	556.946	657.177	337.411	304.943	350.999	340.669	396.074	315.725
ENSMUSG00000025172	Ankrd2	ankyrin_repeat_domain_2_(stretch_responsive_muscle)	protein_coding	19	42024439	42033549	+	ENSMUST00000238137;ENSMUST00000026172	42024439;42024477	42033549	56642	NM_020033	intracellular_membrane-bounded_organelle;protein_binding;nucleus;regulation_of_cytokine_production;negative_regulation_of_transcription_by_RNA_polymerase_II;cytoplasm;chromatin_binding;cytosol;regulation_of_transcription_by_RNA_polymerase_II;skeletal_muscle_cell_differentiation;I_band;RNA_polymerase_II-specific_DNA-binding_transcription_factor_binding;PML_body;protein_kinase_B_binding;sarcomere;n…	1817	686	1419	2316	983	1455	2133	4825	4557	13412	4539	7878	22607	34591	8848	4592	1701.7	754.881	1375.58	2560.38	1059.25	1657.76	2168.44	4508.2	5344.05	12331.7	3911.99	9243.26	19430.4	28486.7	8246.99	4230.51	1228.29	1967.98	1358.51	3338.32
ENSMUSG00000025176	Hoga1	4-hydroxy-2-oxoglutarate_aldolase_1	protein_coding	19	42034049	42059392	+	ENSMUST00000168414;ENSMUST00000172244;ENSMUST00000081714;ENSMUST00000167381	42034049;42034231;42034271;42034290	42040729;42058804;42059392;42048783	67432	?;NM_026152	?;catalytic_activity;lyase_activity;mitochondrion;protein_homodimerization_activity;glyoxylate_metabolic_process;glyoxylate_catabolic_process;pyruvate_biosynthetic_process;4-hydroxy-2-oxoglutarate_aldolase_activity;4-hydroxyproline_catabolic_process;oxalate_metabolic_process	21	26	34	27	23	62	26	48	44	97	50	40	151	296	58	69	19.6674	28.6106	32.9596	29.849	24.784	70.6401	26.4319	44.8484	51.5993	89.1867	43.093	46.932	129.782	243.765	54.0603	63.5682	24.139	31.4043	47.7121	35.6402
ENSMUSG00000025225	Nfkb2	nuclear_factor_of_kappa_light_polypeptide_gene_enhancer_in_B_cells_2,_p49/p100	protein_coding	19	46292759	46300824	+	ENSMUST00000237330;ENSMUST00000073116;ENSMUST00000236591;ENSMUST00000111881;ENSMUST00000237761;ENSMUST00000236820;ENSMUST00000237791;ENSMUST00000235868	46292759;46293183;46293239;46294135;46294437;46294560	46300824;46300461;46300529;46300466;46300333;46295308	18034	?;NM_001177369;NM_019408;NM_001177370	nucleus;DNA_binding;DNA-binding_transcription_factor_activity;regulation_of_transcription,_DNA-templated;cytoplasm;signal_transduction;response_to_stimulus;protein_binding;positive_regulation_of_transcription_by_RNA_polymerase_II;RNA_polymerase_II_cis-regulatory_region_sequence-specific_DNA_binding;cytosol;regulation_of_transcription_by_RNA_polymerase_II;DNA-binding_transcription_factor_activity,…	231	208	302	182	318	222	414	323	566	546	1101	663	1451	2172	397	301	216.341	228.885	292.759	201.205	342.666	252.937	420.878	301.792	663.755	502.02	948.909	777.898	1247.11	1788.71	370.033	277.305	222.613	246.982	297.801	361.335
ENSMUSG00000025283	Sat1	spermidine/spermine_N1-acetyl_transferase_1	protein_coding	X	153996128	153999445	-	ENSMUST00000026318;ENSMUST00000152463;ENSMUST00000134855;ENSMUST00000138944;ENSMUST00000150046;ENSMUST00000112551;ENSMUST00000123337	153996128;153996302;153996311;153998451	153999445;153997055;153997900;153999328;153999341;153999323	20229	NM_009121;NM_001291865	regulation_of_cell_population_proliferation;cytoplasm;transferase_activity;cytosol;acyltransferase_activity;identical_protein_binding;N-acetyltransferase_activity;polyamine_biosynthetic_process;diamine_N-acetyltransferase_activity;putrescine_catabolic_process;spermine_catabolic_process;spermidine_binding;spermidine_acetylation;protein_binding;angiogenesis;polyamine_metabolic_process;polyamine_cat…	509	460	408	331	506	585	469	547	449	512	1036	429	1536	1357	459	1090	476.7	506.188	395.516	365.927	545.248	666.524	476.791	511.085	526.547	470.759	892.888	503.346	1320.17	1117.53	427.822	1004.19	491.444	380.721	605.886	493.938
ENSMUSG00000025316	Banp	BTG3_associated_nuclear_protein	protein_coding	8	122676489	122755997	+	ENSMUST00000172628;ENSMUST00000093078;ENSMUST00000170857;ENSMUST00000172681;ENSMUST00000026354;ENSMUST00000174753;ENSMUST00000174445;ENSMUST00000172511;ENSMUST00000173753;ENSMUST00000173254;ENSMUST00000172513;ENSMUST00000174327;ENSMUST00000167711;ENSMUST00000173396;ENSMUST00000173925;ENSMUST00000173201	122676489;122677231;122677283;122677314;122677319;122677324;122677335;122677344;122701187;122701235;122705061;122718197;122718343;122723828;122727408;122727586	122723922;122752916;122755997;122723920;122752676;122718308;122718299;122718325;122703226;122752374;122716741;122723977;122752697;122752346;122747382;122733879	53325	?;NM_001285983;NM_016812;NM_001110100;NM_001285981	membrane;integral_component_of_membrane;protein_binding;nuclear_body;nucleus;nucleoplasm;DNA_binding;chromatin_organization;cell_cycle;identical_protein_binding;negative_regulation_of_protein_catabolic_process;positive_regulation_of_transcription,_DNA-templated;protein_localization_to_nucleus	113	85	93	110	99	118	43	87	103	168	135	97	185	197	51	77	105.829	93.5348	90.1543	121.607	106.679	134.444	43.7144	81.2877	120.789	154.468	116.351	113.81	159.005	162.235	47.5358	70.9384	99.682	105.881	120.562	62.501
ENSMUSG00000025372	Baiap2	brain-specific_angiogenesis_inhibitor_1-associated_protein_2	protein_coding	11	119833589	119897608	+	ENSMUST00000026436;ENSMUST00000106231;ENSMUST00000075180;ENSMUST00000103021;ENSMUST00000106233;ENSMUST00000146566;ENSMUST00000146960;ENSMUST00000152523;ENSMUST00000131580	119833589;119834298;119850847;119833942;119888497	119897608;119893447;119872245;119851213;119851358;119893025	108100	NM_001037755;NM_130862;NM_001037754	protein_binding;response_to_bacterium;positive_regulation_of_neuron_projection_development;postsynaptic_density;cytosol;cytoplasm;membrane;nucleoplasm;Golgi_apparatus;plasma_membrane;actin_cytoskeleton;cytoskeleton;cell_projection;filopodium;lamellipodium;regulation_of_cell_shape;identical_protein_binding;ruffle;neuronal_cell_body;glutamatergic_synapse;postsynaptic_cytosol;secretory_granule;micro…	36	45	27	29	16	86	49	76	36	46	43	29	128	222	39	60	33.7155	49.5184	26.1738	32.0601	17.241	97.9847	49.814	71.0099	42.2176	42.2947	37.06	34.0257	110.014	182.824	36.3509	55.2767	41.617	29.117	57.6129	60.412
ENSMUSG00000025402	Nab2	Ngfi-A_binding_protein_2	protein_coding	10	127496787	127504437	-	ENSMUST00000026469;ENSMUST00000099157;ENSMUST00000128780;ENSMUST00000129252	127496787;127496788;127500794;127500853	127502579;127502501;127501350;127504437	17937	NM_008668;NM_001122895	nucleus;myelination;regulation_of_transcription,_DNA-templated;negative_regulation_of_transcription,_DNA-templated;transcription_coregulator_activity;identical_protein_binding;endochondral_ossification;positive_regulation_of_tau-protein_kinase_activity;Schwann_cell_differentiation;negative_regulation_of_transcription_by_RNA_polymerase_III;regulation_of_epidermis_development	80	38	39	55	52	32	37	66	24	55	82	31	109	402	92	134	74.9234	41.8156	37.8066	60.8036	56.0334	36.4594	37.6147	61.6665	28.1451	50.5698	70.6726	36.3723	93.6838	331.059	85.7508	123.451	58.3695	49.3051	46.2464	49.6406
ENSMUSG00000025409	Mbd6	methyl-CpG_binding_domain_protein_6	protein_coding	10	127117825	127124887	-	ENSMUST00000136169;ENSMUST00000126243;ENSMUST00000026476;ENSMUST00000119078;ENSMUST00000154851;ENSMUST00000172567;ENSMUST00000156208	127117825;127118545;127119395;127122437	127119537;127121769;127124759;127124887;127120227;127120240;127124722	110962	?;NM_033072;NM_001379571;NM_001347171;NM_001379570	?;nucleus;DNA_binding;chromatin_binding;fibrillar_center;nucleoplasm;chromocenter;biological_process;chromosome	358	533	292	250	343	460	367	462	217	416	669	250	834	1505	447	481	335.282	586.518	283.065	276.38	369.605	524.104	373.097	431.666	254.478	382.491	576.585	293.325	716.81	1239.41	416.637	443.135	460.9	279.723	446.854	402.381
ENSMUSG00000025492	Ifitm3	interferon_induced_transmembrane_protein_3	protein_coding	7	140589499	140590683	-	ENSMUST00000026565	140589499	140590683	66141	NM_025378	nucleus;cytoplasm;negative_regulation_of_cell_population_proliferation;membrane;integral_component_of_membrane;plasma_membrane;protein-containing_complex;cell_surface;endosome;endoplasmic_reticulum;defense_response_to_virus;immune_system_process;apical_part_of_cell;lysosome;early_endosome_membrane;innate_immune_response;perinuclear_region_of_cytoplasm;lysosomal_membrane;late_endosome_membrane;cyt…	400	193	399	318	415	180	252	386	297	575	501	442	1760	2185	505	921	374.617	212.379	386.791	351.555	447.189	205.084	256.186	360.656	348.295	528.684	431.792	518.599	1512.69	1799.41	470.697	848.497	293.498	369.173	326.137	308.421
ENSMUSG00000025497	Cdhr5	cadherin-related_family_member_5	protein_coding	7	140848996	140856699	-	ENSMUST00000080654;ENSMUST00000167263;ENSMUST00000210773;ENSMUST00000210124;ENSMUST00000210386	140848996;140848999;140849459;140849771;140852463	140856687;140856699;140852759;140853648;140854089	72040	NM_028069;NM_001114322	membrane;integral_component_of_membrane;plasma_membrane;calcium_ion_binding;cell_adhesion;integral_component_of_plasma_membrane;apical_plasma_membrane;cell_projection;cell_differentiation;homophilic_cell_adhesion_via_plasma_membrane_adhesion_molecules;microvillus_membrane;cell_adhesion_molecule_binding;beta-catenin_binding;spanning_component_of_plasma_membrane;clathrin-coated_pit;brush_border_mem…	1	0	0	0	5	0	2	1	0	2	3	11	31	41	7	36	0.936542	0	0	0	5.38782	0	2.03323	0.934341	0	1.8389	2.58558	12.9063	26.644	33.7647	6.52452	33.166	0.468271	0	2.69391	1.48378
ENSMUSG00000025499	Hras	Harvey_rat_sarcoma_virus_oncogene	protein_coding	7	140769018	140773918	-	ENSMUST00000026572;ENSMUST00000128993;ENSMUST00000097957;ENSMUST00000124314;ENSMUST00000134008;ENSMUST00000124971;ENSMUST00000168550	140769018;140770839;140770840;140770843;140769847	140773873;140773907;140773918;140772853;140771890;140773795;140773917	15461	NM_008284;NM_001130443;NM_001130444	protein_binding;cell_aging;negative_regulation_of_gene_expression;positive_regulation_of_gene_expression;positive_regulation_of_transcription_by_RNA_polymerase_II;positive_regulation_of_cell_population_proliferation;apoptotic_process;negative_regulation_of_neuron_apoptotic_process;positive_regulation_of_interferon-gamma_production;protein-containing_complex_binding;regulation_of_cell_cycle;regula…	1696	1601	1864	1523	1541	1181	1517	1334	1016	1384	2047	1415	2992	3289	1443	2145	1588.38	1761.76	1806.96	1683.71	1660.53	1345.58	1542.2	1246.41	1191.47	1272.52	1764.23	1660.22	2571.58	2708.59	1344.98	1976.14	1675.07	1745.34	1503.05	1394.31
ENSMUSG00000025509	Pnpla2	patatin-like_phospholipase_domain_containing_2	protein_coding	7	141035111	141040656	+	ENSMUST00000164016;ENSMUST00000026583;ENSMUST00000064151;ENSMUST00000169665;ENSMUST00000164924;ENSMUST00000165487;ENSMUST00000169723	141035111;141035119;141035120;141035132;141035142;141035520;141036931	141040656;141040005;141040007;141038851;141040016;141038064;141038599	66853	NM_001163689;NM_025802	cytosol;nucleoplasm;membrane;integral_component_of_membrane;plasma_membrane;hydrolase_activity;cytoplasm;lipid_catabolic_process;lipid_metabolic_process;protein_binding;lipid_droplet;triglyceride_lipase_activity;triglyceride_catabolic_process;retinol_metabolic_process;negative_regulation_of_sequestering_of_triglyceride;positive_regulation_of_triglyceride_catabolic_process;lipid_droplet_organizati…	2918	2068	2536	2799	2591	2374	2473	4058	1673	3864	2653	2811	4520	10256	2689	2783	2732.83	2275.65	2458.4	3094.35	2791.97	2704.83	2514.08	3791.56	1961.95	3552.76	2286.52	3298.15	3884.87	8446.13	2506.35	2563.92	2504.24	2776.38	2748.4	3152.82
ENSMUSG00000025511	Tspan4	tetraspanin_4	protein_coding	7	141055153	141073340	+	ENSMUST00000026585;ENSMUST00000138092;ENSMUST00000146305;ENSMUST00000140858;ENSMUST00000117634;ENSMUST00000239217;ENSMUST00000130402	141055153;141055423;141055426;141055649;141056313;141061977;141071402	141073340;141071716;141071729;141069533;141073334;141072866;141072873	64540	NM_053082;NM_001252588	protein_binding;membrane;integral_component_of_membrane;antigen_binding;integral_component_of_plasma_membrane;plasma_membrane;integrin_binding;protein-containing_complex_assembly;vesicle	214	100	131	94	139	144	195	204	98	141	154	90	420	666	162	145	200.42	110.041	126.992	103.919	149.782	164.067	198.24	190.606	114.926	129.643	132.727	105.597	360.984	548.471	150.996	133.585	155.23	115.455	156.924	194.423
ENSMUSG00000025630	Hprt	hypoxanthine_guanine_phosphoribosyl_transferase	protein_coding	X	52077014	52110536	+	ENSMUST00000026723	52077014	52110536	15452	NM_013556	cytoplasm;cytosol;locomotory_behavior;transferase_activity;glycosyltransferase_activity;metal_ion_binding;nucleotide_binding;magnesium_ion_binding;identical_protein_binding;IMP_salvage;dendrite_morphogenesis;purine_ribonucleoside_salvage;dopamine_metabolic_process;protein_homotetramerization;cerebral_cortex_neuron_differentiation;purine_nucleotide_biosynthetic_process;T_cell_mediated_cytotoxicity…	662	549	723	565	544	428	689	578	871	711	1200	1010	2563	2891	896	1413	619.991	604.125	700.877	624.619	586.195	487.645	700.446	540.049	1021.43	653.729	1034.23	1185.03	2202.86	2380.83	835.138	1301.77	612.058	662.748	536.92	620.248
ENSMUSG00000025650	Col7a1	collagen,_type_VII,_alpha_1	protein_coding	9	108782654	108813943	+	ENSMUST00000112070;ENSMUST00000192424;ENSMUST00000127905;ENSMUST00000126780;ENSMUST00000149142;ENSMUST00000198997;ENSMUST00000138588;ENSMUST00000026740	108782654;108783555;108796732;108798761;108804404;108811722;108811955;108782813	108813943;108784483;108797410;108809283;108806257;108813581;108812984	12836	NM_007738	extracellular_space;extracellular_region;serine-type_endopeptidase_inhibitor_activity;negative_regulation_of_endopeptidase_activity;collagen-containing_extracellular_matrix;cell_adhesion;basement_membrane;collagen_trimer;peptidase_inhibitor_activity;negative_regulation_of_peptidase_activity;identical_protein_binding;extracellular_matrix_structural_constituent_conferring_tensile_strength;protein_b…	210	452	160	274	207	639	133	552	96	577	887	686	3125	7482	822	2102	196.674	497.385	155.104	302.913	223.056	728.049	135.21	515.756	112.58	530.523	764.47	804.884	2685.89	6161.65	766.165	1936.53	347.029	229.008	475.553	325.483
ENSMUSG00000025793	Hgs	HGF-regulated_tyrosine_kinase_substrate	protein_coding	11	120358461	120374805	+	ENSMUST00000141826;ENSMUST00000140862;ENSMUST00000106205;ENSMUST00000106203;ENSMUST00000135231	120358461;120368341	120366145;120368158;120374805;120371013	15239	?;NM_008244;NM_001159328	?;metal_ion_binding;phosphatidylinositol_binding;ubiquitin_binding;positive_regulation_of_gene_expression;cytoplasm;negative_regulation_of_angiogenesis;cytosol;membrane;endosome;protein_transport;intracellular_membrane-bounded_organelle;protein_binding;early_endosome_membrane;secretory_granule;early_endosome;protein_domain_specific_binding;lysosome;multivesicular_body_membrane;protein_targeting_t…	378	505	422	294	328	519	426	425	301	487	691	641	1281	2562	341	376	354.013	555.707	409.087	325.023	353.441	591.326	433.077	397.095	352.986	447.772	595.546	752.085	1101	2109.88	317.837	346.401	454.86	367.055	472.384	415.086
ENSMUSG00000025878	Uimc1	ubiquitin_interaction_motif_containing_1	protein_coding	13	55175693	55248113	-	ENSMUST00000127195;ENSMUST00000148702;ENSMUST00000099496;ENSMUST00000133187;ENSMUST00000128641;ENSMUST00000124561;ENSMUST00000026997	55175693;55176008;55176108;55222949;55225270;55233452	55248113;55248067;55248112;55234005;55241321;55248108	20184	?;NM_001293660;NM_001359758;NM_011307;NM_001359757	nucleus;metal_ion_binding;DNA_binding;DNA_repair;cellular_response_to_DNA_damage_stimulus;chromatin_organization;BRCA1-A_complex;double-strand_break_repair;K63-linked_polyubiquitin_modification-dependent_protein_binding;histone_binding;mitotic_G2_DNA_damage_checkpoint_signaling;response_to_ionizing_radiation;positive_regulation_of_DNA_repair;negative_regulation_of_transcription,_DNA-templated;his…	286	330	236	196	243	232	292	234	350	307	418	239	569	566	313	351	267.851	363.135	228.779	216.682	261.848	264.331	296.851	218.636	410.449	282.271	360.258	280.419	489.047	466.118	291.739	323.369	315.493	222.73	263.09	257.743
ENSMUSG00000025986	Slc39a10	solute_carrier_family_39_(zinc_transporter),_member_10	protein_coding	1	46846704	46932012	-	ENSMUST00000027131;ENSMUST00000141226;ENSMUST00000186852;ENSMUST00000185520	46846704;46856762;46874800;46874898	46893206;46875059;46932012;46927230	227059	NM_001356417;NM_172653;NM_001356416	negative_regulation_of_B_cell_apoptotic_process;membrane;integral_component_of_membrane;metal_ion_transmembrane_transporter_activity;metal_ion_transport;transmembrane_transport;ion_transport;integral_component_of_plasma_membrane;plasma_membrane;positive_regulation_of_B_cell_proliferation;zinc_ion_transport;zinc_ion_transmembrane_transporter_activity;cellular_zinc_ion_homeostasis;positive_regulati…	118	96	175	149	99	155	90	89	141	171	142	113	242	453	116	106	110.512	105.639	169.645	164.723	106.679	176.6	91.4952	83.1564	165.352	157.226	122.384	132.583	207.995	373.059	108.121	97.6555	108.076	167.184	141.64	87.3258
ENSMUSG00000026020	Nop58	NOP58_ribonucleoprotein	protein_coding	1	59724130	59758203	+	ENSMUST00000191088;ENSMUST00000027174;ENSMUST00000190231;ENSMUST00000189289;ENSMUST00000186044;ENSMUST00000191142;ENSMUST00000185772;ENSMUST00000189327;ENSMUST00000190759;ENSMUST00000185368;ENSMUST00000189919;ENSMUST00000190265;ENSMUST00000187491;ENSMUST00000187837;ENSMUST00000188390	59724130;59724136;59724144;59724162;59724165;59724168;59724180;59724213;59729338;59731603;59735186;59737575;59743318;59743357;59743868	59731825;59750669;59735236;59731847;59730148;59758203;59735211;59737581;59737545;59743368;59743320;59746223;59748258;59750438;59750439	55989	?;NM_018868	?;nucleus;snoRNA_binding;box_C/D_RNP_complex;small-subunit_processome;nucleolus;ribosome_biogenesis;sno(s)RNA-containing_ribonucleoprotein_complex;cytosol;nucleoplasm;ATPase_binding;fibrillar_center;Cajal_body;TFIID-class_transcription_factor_complex_binding;snoRNA_localization;pre-snoRNP_complex	257	225	280	233	322	311	498	414	508	521	404	346	556	1118	380	462	240.691	247.592	271.432	257.586	346.976	354.34	506.273	386.817	595.737	479.034	348.192	405.962	477.873	920.707	354.188	425.63	244.142	264.509	350.658	446.545
ENSMUSG00000026117	Zap70	zeta-chain_(TCR)_associated_protein_kinase	protein_coding	1	36800879	36821899	+	ENSMUST00000027291;ENSMUST00000185871;ENSMUST00000186624;ENSMUST00000190128	36800879;36806015;36810073;36818065	36821899;36810148;36811456;36821896	22637	NM_009539;NM_001289766;NM_001289765;NM_001289612	protein_binding;protein_phosphorylation;cytosol;cytoplasm;protein_kinase_activity;ATP_binding;membrane;transferase_activity;innate_immune_response;plasma_membrane;nucleotide_binding;intracellular_signal_transduction;kinase_activity;phosphorylation;membrane_raft;immune_system_process;cell-cell_junction;protein_serine/threonine/tyrosine_kinase_activity;protein_tyrosine_kinase_activity;cell_differen…	7	13	4	10	8	11	2	5	8	16	17	18	61	73	12	33	6.55579	14.3053	3.8776	11.0552	8.62052	12.5329	2.03323	4.67171	9.38169	14.7112	14.6516	21.1194	52.4286	60.1177	11.1849	30.4022	10.4306	7.4664	10.5767	3.35247
ENSMUSG00000026205	Slc23a3	solute_carrier_family_23_(nucleobase_transporters),_member_3	protein_coding	1	75102185	75110534	-	ENSMUST00000027405;ENSMUST00000188080	75102185;75108357	75110534;75110190	22626	NM_194333	membrane;integral_component_of_membrane;transmembrane_transport;transmembrane_transporter_activity;L-ascorbic_acid_transmembrane_transporter_activity;L-ascorbic_acid_transmembrane_transport	2	3	6	2	5	0	6	2	2	3	8	4	42	35	6	31	1.87308	3.30123	5.81641	2.21104	5.38782	0	6.09968	1.86868	2.34542	2.75835	6.89489	4.6932	36.0984	28.8236	5.59244	28.5596	2.58716	4.01372	2.69391	3.98418
ENSMUSG00000026208	Des	desmin	protein_coding	1	75336973	75345223	+	ENSMUST00000027409;ENSMUST00000144894;ENSMUST00000125948	75336973;75338170;75338674	75345223;75339047;75340282	13346	NM_010043	cytoplasm;intermediate_filament_organization;nucleus;membrane;plasma_membrane;sarcolemma;cell-cell_junction;intermediate_filament;protein_binding;cytoskeleton_organization;intracellular_organelle;identical_protein_binding;muscle_organ_development;neuromuscular_junction;Z_disc;contractile_fiber;structural_constituent_of_cytoskeleton;cytoskeleton;cytoskeletal_protein_binding;intermediate_filament_c…	61631	71438	71934	74332	56481	84214	63575	73873	51786	81668	95435	88122	127837	184658	70931	81132	57720	78611	69732.9	82175.5	60861.9	95949.8	64631.2	69022.6	60730	75089.7	82251.7	103394	109874	152071	66112.9	74745.1	68165.5	75954.2	78405.9	66826.9
ENSMUSG00000026251	Chrnd	cholinergic_receptor,_nicotinic,_delta_polypeptide	protein_coding	1	87118329	87127792	+	ENSMUST00000189970;ENSMUST00000073252;ENSMUST00000186373	87118329;87118359;87118566	87119488;87127792;87127791	11447	?;NM_021600	?;protein_binding;cytosol;nucleoplasm;membrane;integral_component_of_membrane;cell_junction;plasma_membrane;cellular_anatomical_entity;ion_transport;integral_component_of_plasma_membrane;transmembrane_signaling_receptor_activity;ion_channel_activity;extracellular_ligand-gated_ion_channel_activity;acetylcholine-gated_cation-selective_channel_activity;ion_transmembrane_transport;regulation_of_posts…	49	37	39	35	33	22	47	50	23	40	47	24	193	497	42	119	45.8906	40.7151	37.8066	38.6932	35.5596	25.0659	47.7808	46.7171	26.9724	36.778	40.5075	28.1592	165.881	409.294	39.1471	109.632	43.3029	38.2499	30.3127	47.2489
ENSMUSG00000026254	Eif4e2	eukaryotic_translation_initiation_factor_4E_member_2	protein_coding	1	87141636	87168210	+	ENSMUST00000113232;ENSMUST00000113233;ENSMUST00000050876;ENSMUST00000076362;ENSMUST00000113235;ENSMUST00000113230;ENSMUST00000123735;ENSMUST00000113231	87141636;87141661;87141701;87142008	87154329;87156578;87162433;87168210;87154322;87153595;87155786	26987	?;NM_001039170;NM_023314;NM_001347083;NM_001039169	RNA_binding;cytoplasm;translation;translation_initiation_factor_activity;translational_initiation;in_utero_embryonic_development;negative_regulation_of_translation;P-body;gene_silencing_by_RNA;regulation_of_translation;ubiquitin_protein_ligase_binding;RNA_7-methylguanosine_cap_binding;eukaryotic_translation_initiation_factor_4F_complex;positive_regulation_of_miRNA_mediated_inhibition_of_translati…	906	820	1006	879	826	743	976	944	946	1356	1054	824	1344	1525	951	932	848.507	902.336	975.217	971.752	890.069	846.542	992.214	882.018	1109.38	1246.77	908.401	966.799	1155.15	1255.88	886.402	858.631	875.421	973.485	868.305	937.116
ENSMUSG00000026308	Klhl30	kelch-like_30	protein_coding	1	91278738	91290138	+	ENSMUST00000027533	91278738	91290138	70788	NM_027551	molecular_function;biological_process;cellular_component;protein_binding	1211	1010	2243	2046	1310	1564	1072	2324	1655	4757	4707	3129	5793	12347	1680	1984	1134.15	1111.41	2174.37	2261.89	1411.61	1781.95	1089.81	2171.41	1940.84	4373.83	4056.78	3671.26	4978.99	10168.1	1565.88	1827.82	1122.78	2218.13	1596.78	1630.61
ENSMUSG00000026315	Serpinb8	serine_(or_cysteine)_peptidase_inhibitor,_clade_B,_member_8	protein_coding	1	107517736	107538214	+	ENSMUST00000000514;ENSMUST00000112706;ENSMUST00000151283;ENSMUST00000123086	107517736;107517776;107533610	107536639;107538214;107533880;107535055	20725	NM_011459;NM_001159748	cytosol;cytoplasm;extracellular_space;serine-type_endopeptidase_inhibitor_activity;peptidase_inhibitor_activity;negative_regulation_of_peptidase_activity;negative_regulation_of_endopeptidase_activity;epithelial_cell-cell_adhesion	51	16	35	23	16	26	14	39	7	72	26	28	131	196	42	65	47.7636	17.6066	33.929	25.427	17.241	29.6233	14.2326	36.4393	8.20898	66.2004	22.4084	32.8524	112.592	161.412	39.1471	59.8831	32.6851	29.678	23.4322	25.3359
ENSMUSG00000026430	Rassf5	Ras_association_(RalGDS/AF-6)_domain_family_member_5	protein_coding	1	131104147	131172995	-	ENSMUST00000068564;ENSMUST00000027688;ENSMUST00000112442;ENSMUST00000212202;ENSMUST00000124796	131104147;131106262;131135391	131127872;131172995;131161312	54354	NM_001311094;NM_018750;NM_001313731	protein_binding;nucleus;negative_regulation_of_cell_population_proliferation;cytoplasm;metal_ion_binding;signal_transduction;cytoskeleton;microtubule;regulation_of_apoptotic_process;identical_protein_binding;apoptotic_process;small_GTPase_binding;positive_regulation_of_protein_ubiquitination;regulation_of_protein_localization_to_nucleus	9	16	13	12	4	12	6	9	10	4	13	15	109	111	44	55	8.42888	17.6066	12.6022	13.2662	4.31026	13.6723	6.09968	8.40907	11.7271	3.6778	11.2042	17.5995	93.6838	91.4118	41.0112	50.6703	13.0177	12.9342	8.99127	7.25437
ENSMUSG00000026450	Chit1	chitinase_1_(chitotriosidase)	protein_coding	1	134038980	134079278	+	ENSMUST00000159963;ENSMUST00000160060;ENSMUST00000086475	134038980;134066384	134079278;134079277	71884	NM_001284525;NM_027979;NM_001284524	extracellular_region;extracellular_space;hydrolase_activity;hydrolase_activity,_acting_on_glycosyl_bonds;metabolic_process;hydrolase_activity,_hydrolyzing_O-glycosyl_compounds;carbohydrate_metabolic_process;lysosome;chitin_binding;chitin_catabolic_process;chitinase_activity;endochitinase_activity;polysaccharide_catabolic_process	1	1	0	0	0	0	0	1	1	3	3	4	14	16	0	1	0.936542	1.10041	0	0	0	0	0	0.934341	1.17271	2.75835	2.58558	4.6932	12.0328	13.1765	0	0.921278	1.01848	0	0	0.467171
ENSMUSG00000026459	Myog	myogenin	protein_coding	1	134217727	134220286	+	ENSMUST00000027730	134217727	134220286	17928	NM_031189	protein_binding;nucleus;sequence-specific_DNA_binding;positive_regulation_of_transcription_by_RNA_polymerase_II;cellular_response_to_tumor_necrosis_factor;cellular_response_to_growth_factor_stimulus;RNA_polymerase_II_cis-regulatory_region_sequence-specific_DNA_binding;ossification;skeletal_muscle_tissue_development;skeletal_muscle_fiber_development;nucleoplasm;DNA_binding;regulation_of_transcript…	103	64	127	91	129	67	288	116	538	486	776	336	1541	3046	203	615	96.4638	70.4262	123.114	100.602	139.006	76.3369	292.785	108.384	630.919	446.853	668.804	394.229	1324.47	2508.47	189.211	566.586	83.445	111.858	107.671	200.584
ENSMUSG00000026479	Lamc2	laminin,_gamma_2	protein_coding	1	152998502	153062193	-	ENSMUST00000185356;ENSMUST00000189005;ENSMUST00000188206;ENSMUST00000185328;ENSMUST00000188831;ENSMUST00000027753	152998502;152999919;153001844;153025946;153033055	153061793;153002980;153002661;153027832;153062193	16782	?;NM_008485	membrane;basement_membrane;positive_regulation_of_cell_population_proliferation;positive_regulation_of_cell_migration;laminin-2_complex;extracellular_space;cell_cortex;extracellular_matrix;perinuclear_region_of_cytoplasm	31	27	51	36	22	26	22	44	23	58	29	22	85	242	45	49	29.0328	29.7111	49.4394	39.7987	23.7064	29.6233	22.3655	41.111	26.9724	53.3281	24.994	25.8126	73.0562	199.294	41.9433	45.1426	29.3719	44.6191	26.6649	31.7382
ENSMUSG00000026558	Uck2	uridine-cytidine_kinase_2	protein_coding	1	167050452	167112889	-	ENSMUST00000053686;ENSMUST00000192702;ENSMUST00000195443;ENSMUST00000027839;ENSMUST00000192269;ENSMUST00000191745;ENSMUST00000193579	167050452;167053410;167053796;167053901;167057462;167062261;167065051	167112889;167112453;167064404;167070727;167112170;167112447;167112276	80914	NM_030724	cytosol;ATP_binding;transferase_activity;nucleotide_binding;intracellular_membrane-bounded_organelle;kinase_activity;phosphorylation;cytoplasm;nucleoside_kinase_activity;CTP_salvage;uridine_kinase_activity;UMP_salvage;organic_substance_metabolic_process;identical_protein_binding;protein_binding	244	189	292	345	222	266	281	393	257	471	332	282	461	815	308	291	228.516	207.977	283.065	381.404	239.219	303.069	285.668	367.196	301.387	433.061	286.138	330.871	396.222	671.177	287.079	268.092	218.247	332.235	271.144	326.432
ENSMUSG00000026604	Ptpn14	protein_tyrosine_phosphatase,_non-receptor_type_14	protein_coding	1	189460465	189608892	+	ENSMUST00000097442;ENSMUST00000194127;ENSMUST00000128275;ENSMUST00000027898;ENSMUST00000195038;ENSMUST00000148129	189460465;189460472;189518833;189518869;189577240;189594856	189608892;189572806;189584173;189602265;189584660;189595630	19250	NM_008976	nucleus;cytoplasm;negative_regulation_of_cell_population_proliferation;nucleoplasm;hydrolase_activity;phosphatase_activity;phosphoprotein_phosphatase_activity;protein_tyrosine_phosphatase_activity;cytoskeleton;protein_dephosphorylation;dephosphorylation;peptidyl-tyrosine_dephosphorylation;regulation_of_transcription,_DNA-templated;transcription_coregulator_activity;receptor_tyrosine_kinase_bindin…	537	535	408	327	299	393	364	341	409	452	1289	502	1964	1312	624	485	502.923	588.719	395.516	361.505	322.192	447.767	370.047	318.61	479.639	415.592	1110.94	588.997	1688.03	1080.47	581.614	446.82	545.821	378.51	384.98	344.329
ENSMUSG00000026623	Lpgat1	lysophosphatidylglycerol_acyltransferase_1	protein_coding	1	191449946	191516367	+	ENSMUST00000133076;ENSMUST00000110855;ENSMUST00000138494;ENSMUST00000110856;ENSMUST00000130876	191449946;191450139;191450501;191450633	191451510;191516367;191451898;191512089;191492296	226856	?;NM_172266;NM_001134829	?;cytoplasm;membrane;integral_component_of_membrane;transferase_activity;endoplasmic_reticulum;endoplasmic_reticulum_membrane;acyltransferase_activity;lipid_metabolic_process;phospholipid_biosynthetic_process;endomembrane_system;positive_regulation_of_fatty_acid_biosynthetic_process;phosphatidylinositol_acyl-chain_remodeling;lysophospholipid_acyltransferase_activity;2-acylglycerol_O-acyltransfera…	715	333	706	534	471	299	515	551	386	543	470	335	976	982	604	508	669.628	366.436	684.397	590.348	507.533	340.668	523.556	514.822	452.667	499.262	405.075	393.055	838.857	808.707	562.973	468.009	518.032	637.372	424.1	519.189
ENSMUSG00000026628	Atf3	activating_transcription_factor_3	protein_coding	1	190902493	190950236	-	ENSMUST00000027941;ENSMUST00000195117;ENSMUST00000131854	190902493;190903622	190915537;190950236;190915305	11910	NM_007498	nucleus;nucleolus;positive_regulation_of_transcription_by_RNA_polymerase_II;positive_regulation_of_cell_population_proliferation;negative_regulation_of_transcription_by_RNA_polymerase_II;regulation_of_transcription_by_RNA_polymerase_II;transcription_cis-regulatory_region_binding;nucleoplasm;DNA_binding;DNA-binding_transcription_factor_activity;regulation_of_transcription,_DNA-templated;RNA_polyme…	181	131	239	531	184	562	320	621	344	1120	470	416	1231	4803	420	725	169.514	144.154	231.687	587.031	198.272	640.319	325.316	580.226	403.413	1029.78	405.075	488.093	1058.03	3955.42	391.471	667.927	156.834	409.359	419.295	452.771
ENSMUSG00000026640	Plxna2	plexin_A2	protein_coding	1	194300526	194499177	+	ENSMUST00000194398;ENSMUST00000027952;ENSMUST00000125381;ENSMUST00000135664;ENSMUST00000124785	194300526;194302133;194327164;194446875;194487018	194303175;194499177;194342320;194468936;194496535	18845	?;NM_008882	?;membrane;integral_component_of_membrane;plasma_membrane;signal_transduction;integral_component_of_plasma_membrane;semaphorin_receptor_activity;semaphorin-plexin_signaling_pathway;protein_binding;identical_protein_binding;centrosome_localization;regulation_of_GTPase_activity;collagen-containing_extracellular_matrix;regulation_of_cell_migration;regulation_of_cell_shape;somitogenesis;cell_surface_…	298	199	333	305	185	329	235	334	302	230	286	184	574	730	250	356	279.09	218.981	322.811	337.184	199.35	374.848	238.904	312.07	354.159	211.474	246.492	215.887	493.344	601.177	233.018	327.975	249.035	329.997	287.099	275.487
ENSMUSG00000026790	Odf2	outer_dense_fiber_of_sperm_tails_2	protein_coding	2	29779233	29821758	+	ENSMUST00000123335;ENSMUST00000148883;ENSMUST00000113767;ENSMUST00000113763;ENSMUST00000113757;ENSMUST00000113756;ENSMUST00000184845;ENSMUST00000126103;ENSMUST00000133233;ENSMUST00000113759;ENSMUST00000113755;ENSMUST00000153216;ENSMUST00000137558;ENSMUST00000046571;ENSMUST00000028128;ENSMUST00000150827;ENSMUST00000113762;ENSMUST00000113765;ENSMUST00000113764;ENSMUST00000130899;ENSMUST00000129960;…	29779233;29779246;29779732;29779797;29779807;29779810;29779823;29779827;29779829;29779830;29779837;29779846;29779907;29780075;29780095;29780155;29780168;29780552;29782008;29793556;29793587;29802636;29804406;29815484	29791119;29782589;29812551;29821107;29821757;29792288;29792258;29791505;29794091;29821758;29781002;29812548;29791133;29804885;29805326;29805289;29809207;29816757	18286	?;NM_001177661;NM_001374181;NM_001374182;NM_001113213;NM_001374180;NM_001374179;NM_001177659;NM_001355137;NM_001113214;NM_001355138;NM_001355136;NM_013615;NM_001369060	cytoplasm;microtubule_organizing_center;cell_projection;cytoskeleton;cell_differentiation;cilium;microtubule;spermatogenesis;protein_binding;small_GTPase_binding;centriole;centrosome;motile_cilium;protein_localization;structural_constituent_of_cytoskeleton;spindle_pole;ciliary_transition_fiber;centriolar_subdistal_appendage;ciliary_basal_body;centriole-centriole_cohesion;cilium_organization;regul…	185	281	175	124	199	248	201	213	141	156	312	168	406	421	182	218	173.26	309.215	169.645	137.084	214.435	282.561	204.339	199.015	165.352	143.434	268.901	197.114	348.951	346.706	169.637	200.839	241.238	153.365	248.498	201.677
ENSMUSG00000026796	Niban2	niban_apoptosis_regulator_2	protein_coding	2	32766126	32815266	+	ENSMUST00000028135;ENSMUST00000138781;ENSMUST00000125347;ENSMUST00000154514;ENSMUST00000150875;ENSMUST00000151607	32766126;32785644;32800920;32804723;32808653;32811654	32815266;32799970;32802599;32811036;32812119;32813651	227737	NM_146119	negative_regulation_of_apoptotic_process;cytoplasm;negative_regulation_of_cell_population_proliferation;cytosol;nucleoplasm;membrane;cell_junction;plasma_membrane;positive_regulation_of_transcription,_DNA-templated;negative_regulation_of_transcription,_DNA-templated;adherens_junction;transcription_coactivator_activity;negative_regulation_of_DNA_biosynthetic_process;positive_regulation_of_transcri…	140	198	165	172	230	184	215	219	561	476	992	716	3150	2693	720	1210	131.116	217.881	159.951	190.149	247.84	209.642	218.572	204.621	657.891	437.658	854.966	840.083	2707.38	2217.77	671.093	1114.75	174.498	175.05	228.741	211.596
ENSMUSG00000026822	Lcn2	lipocalin_2	protein_coding	2	32274645	32278264	-	ENSMUST00000147219;ENSMUST00000050785;ENSMUST00000144569;ENSMUST00000155830;ENSMUST00000192241;ENSMUST00000136509	32274645;32274651;32275195;32275457;32276568	32277734;32277809;32276011;32276119;32278264;32277771	16819	?;NM_008491	?;response_to_bacterium;positive_regulation_of_gene_expression;cytoplasm;cytosol;extracellular_space;ion_transport;defense_response_to_bacterium;iron_ion_homeostasis;cytoplasmic_vesicle;extracellular_region;immune_system_process;protein_binding;innate_immune_response;small_molecule_binding;identical_protein_binding;iron_ion_binding;apoptotic_process;response_to_xenobiotic_stimulus;extrinsic_apopt…	2	13	2	7	1	21	5	17	2	1	2	0	37	116	3	16	1.87308	14.3053	1.9388	7.73864	1.07756	23.9265	5.08306	15.8838	2.34542	0.91945	1.72372	0	31.8009	95.5295	2.79622	14.7404	8.0892	4.83872	12.502	10.4834
ENSMUSG00000026831	1700007K13Rik	RIKEN_cDNA_1700007K13_gene	protein_coding	2	28352013	28356344	-	ENSMUST00000126242;ENSMUST00000086370;ENSMUST00000127683	28352013;28352360	28355864;28356344;28356328	69327	?;NM_027040	?;molecular_function;nucleus;regulation_of_gene_expression;cellular_response_to_DNA_damage_stimulus;determination_of_left/right_symmetry;cellular_response_to_UV-C	2	0	1	2	0	0	1	0	1	2	28	22	132	105	6	14	1.87308	0	0.969401	2.21104	0	0	1.01661	0	1.17271	1.8389	24.1321	25.8126	113.452	86.4707	5.59244	12.8979	0.936542	1.59022	0	0.508306
ENSMUSG00000026885	Ttll11	tubulin_tyrosine_ligase-like_family,_member_11	protein_coding	2	35641253	35869925	-	ENSMUST00000028248;ENSMUST00000161970;ENSMUST00000160906;ENSMUST00000160939;ENSMUST00000160284;ENSMUST00000127742;ENSMUST00000140201;ENSMUST00000162172;ENSMUST00000112976	35641253;35641674;35641959;35674097;35779298;35792363;35792658;35792678	35869636;35869778;35830818;35772014;35834959;35869925;35840603;35842426	74410	NM_029774	cytoplasm;metal_ion_binding;nucleotide_binding;ATP_binding;cytoskeleton;cell_projection;cilium;microtubule;ligase_activity;microtubule_cytoskeleton_organization;cellular_protein_modification_process;ciliary_basal_body;protein_polyglutamylation;tubulin_binding;tubulin-glutamic_acid_ligase_activity;microtubule_severing;microtubule_cytoskeleton	49	41	47	50	60	52	48	72	38	56	74	38	107	224	47	57	45.8906	45.1168	45.5618	55.276	64.6539	59.2466	48.7974	67.2726	44.563	51.4892	63.7777	44.5854	91.9649	184.471	43.8075	52.5128	45.5037	50.4189	61.9502	58.035
ENSMUSG00000026970	Rbms1	RNA_binding_motif,_single_stranded_interacting_protein_1	protein_coding	2	60580537	60793536	-	ENSMUST00000028347;ENSMUST00000112509;ENSMUST00000153555;ENSMUST00000123046;ENSMUST00000128866;ENSMUST00000132529;ENSMUST00000125485;ENSMUST00000151846;ENSMUST00000164147	60580537;60583066;60585760;60583904;60718768;60672641;60718556;60582297	60793536;60711814;60611285;60592665;60719340;60719374;60718852;60718399;60711782	56878	NM_020296;NM_001141931;NM_001141932	cytosol;nucleus;DNA_binding;nucleic_acid_binding;RNA_binding;mRNA_3'-UTR_binding;poly(A)_binding;poly(U)_RNA_binding;ribonucleoprotein_complex;DNA_replication	545	524	486	458	410	622	422	607	532	574	674	511	1478	1490	642	790	510.415	576.615	471.129	506.328	441.802	708.68	429.011	567.145	623.882	527.765	580.894	599.556	1270.32	1227.06	598.391	727.81	543.515	488.729	575.241	498.078
ENSMUSG00000027022	Xirp2	xin_actin-binding_repeat_containing_2	protein_coding	2	67004178	67356959	+	ENSMUST00000134620;ENSMUST00000239009;ENSMUST00000238912;ENSMUST00000239121;ENSMUST00000238989;ENSMUST00000239053;ENSMUST00000239060;ENSMUST00000028410;ENSMUST00000112347;ENSMUST00000238878;ENSMUST00000239164	67004178;67025100;67276346;67276348;67347306	67016556;67356959;67356948;67356950;67356958;67338750;67355657	241431;383709	NM_001033477;NM_001024618;NM_001083919	?;metal_ion_binding;actin_binding;actin_cytoskeleton_organization;heart_development;cell_junction;protein_binding;focal_adhesion;actin_filament_binding;Z_disc;actin_filament_organization;alpha-actinin_binding;cytosol;stress_fiber;ventricular_septum_development;cardiac_muscle_tissue_morphogenesis;cell-cell_junction_organization	30691	34306	30649	32594	24240	33415	30731	32407	32714	38043	49522	36604	142312	137332	46913	46610	28743.4	37750.6	29711.2	36033.3	26120.2	38071.6	31241.5	30279.2	38364.1	34978.7	42681.1	42947.5	122315	113097	43726.4	42940.8	33247	32872.2	32095.9	30760.4
ENSMUSG00000027215	Cd82	CD82_antigen	protein_coding	2	93249456	93293485	-	ENSMUST00000099696;ENSMUST00000028644;ENSMUST00000126772;ENSMUST00000111257;ENSMUST00000123565;ENSMUST00000145553;ENSMUST00000150508;ENSMUST00000111256;ENSMUST00000144168;ENSMUST00000124804;ENSMUST00000116457	93249456;93249499;93250175;93251002;93252172;93260472;93263823;93267733;93249461	93292756;93292847;93250632;93283024;93292731;93283028;93292257;93293485;93292788;93293257;93293291	?	NM_001271430;NM_007656;NM_001271432;NM_001271461;NM_001271462;NM_001271431;NM_001136055	membrane;integral_component_of_membrane;plasma_membrane;integral_component_of_plasma_membrane	229	177	311	378	401	440	349	523	487	650	857	954	2218	2846	485	705	214.468	194.772	301.484	417.887	432.104	501.317	354.798	488.66	571.11	597.643	738.615	1119.33	1906.34	2343.77	452.056	649.501	204.62	359.685	466.71	421.729
ENSMUSG00000027293	Ehd4	EH-domain_containing_4	protein_coding	2	119919656	119985087	-	ENSMUST00000028755;ENSMUST00000150240;ENSMUST00000152366;ENSMUST00000148073	119919656;119932701;119932886;119952928	119985087;119960206;119968041;119984943	98878	NM_133838	protein_binding;cellular_response_to_growth_factor_stimulus;membrane;metal_ion_binding;plasma_membrane;cellular_anatomical_entity;calcium_ion_binding;nucleotide_binding;ATP_binding;perinuclear_region_of_cytoplasm;endosome;intracellular_membrane-bounded_organelle;endoplasmic_reticulum;GTP_binding;endosome_membrane;early_endosome_membrane;regulation_of_endocytosis;positive_regulation_of_peptidyl-ty…	847	557	702	680	654	517	831	1021	950	1390	934	820	1957	2679	1125	1112	793.251	612.928	680.519	751.754	704.727	589.048	844.805	953.962	1114.08	1278.04	804.978	962.106	1682.01	2206.24	1048.58	1024.46	703.09	716.137	646.888	899.384
ENSMUSG00000027377	Mall	mal,_T_cell_differentiation_protein-like	protein_coding	2	127546306	127571852	-	ENSMUST00000028856	127546306	127571852	228576	NM_145532	membrane;integral_component_of_membrane;plasma_membrane;membrane_raft;cytoplasmic_vesicle;Golgi_membrane;structural_constituent_of_myelin_sheath;myelination;clathrin-coated_vesicle	45	36	37	75	31	66	32	59	45	54	42	28	106	217	60	116	42.1444	39.6147	35.8678	82.914	33.4045	75.1976	32.5316	55.1261	52.772	49.6503	36.1982	32.8524	91.1054	178.706	55.9244	106.868	40.8796	59.3909	54.301	43.8289
ENSMUSG00000027411	Vps16	VSP16_CORVET/HOPS_core_subunit	protein_coding	2	130266259	130286189	+	ENSMUST00000125973;ENSMUST00000128994;ENSMUST00000028900;ENSMUST00000130258;ENSMUST00000132388;ENSMUST00000131220;ENSMUST00000137084;ENSMUST00000125098;ENSMUST00000134677	130266259;130266285;130266324;130279556;130281550;130282242;130283528;130285087	130280373;130281837;130286189;130282216;130280987;130283625;130283227;130285319;130285654	80743	?;NM_030559;NM_001362651	?;intracellular_protein_transport;cytoplasm;vacuole_organization;membrane;endosome;protein_transport;lysosome;intracellular_membrane-bounded_organelle;endomembrane_system;lysosomal_membrane;late_endosome_membrane;early_endosome;actin_filament_binding;endosome_to_lysosome_transport;autophagosome_maturation;late_endosome;axon;HOPS_complex;CORVET_complex;neuronal_cell_body;recycling_endosome	272	309	245	195	324	262	259	281	262	328	445	276	420	767	309	361	254.739	340.026	237.503	215.576	349.131	298.512	263.303	262.55	307.25	301.58	383.528	323.831	360.984	631.648	288.011	332.581	297.383	226.54	323.821	262.926
ENSMUSG00000027485	Bpifb1	BPI_fold_containing_family_B,_member_1	protein_coding	2	154032738	154062289	+	ENSMUST00000081816;ENSMUST00000123017;ENSMUST00000028987	154032738;154032743;154042299	154062289;154062262;154062263	228801	NM_001012392;NM_153418	extracellular_region;extracellular_space;immune_system_process;innate_immune_response;lipid_binding;innate_immune_response_in_mucosa;negative_regulation_of_toll-like_receptor_4_signaling_pathway	0	0	0	1	0	0	0	3	0	1	1	3	35	97	3	25	0	0	0	1.10552	0	0	0	2.80302	0	0.91945	0.861861	3.5199	30.082	79.8824	2.79622	23.0319	0	0.55276	0	1.40151
ENSMUSG00000027506	Tpd52	tumor_protein_D52	protein_coding	3	8990653	9069783	-	ENSMUST00000120143;ENSMUST00000091355;ENSMUST00000091354;ENSMUST00000094381;ENSMUST00000121038;ENSMUST00000063496;ENSMUST00000145905;ENSMUST00000134788;ENSMUST00000124956;ENSMUST00000129736;ENSMUST00000155450	8990653;8993686;8994658;8995848;8995952;8996016;8996124;8996199;9009756;9012564;9012626	9069783;9069538;9029106;9029108;9058950;9069499;9027313;9053696;9069497	21985	NM_009412;NM_001025263;NM_001357074;NM_001025262;NM_001357073;NM_001357072;NM_001025261;NM_001025264	protein_binding;positive_regulation_of_cell_population_proliferation;cytoplasm;endoplasmic_reticulum;perinuclear_region_of_cytoplasm;calcium_ion_binding;B_cell_differentiation;synapse;identical_protein_binding;protein_homodimerization_activity;glutamatergic_synapse;cellular_anatomical_entity;membrane;integral_component_of_membrane	773	713	783	602	708	632	770	596	783	835	1037	763	1347	1894	739	926	723.947	784.592	759.041	665.523	762.916	720.074	782.792	556.867	918.233	767.741	893.75	895.228	1157.73	1559.77	688.802	853.103	754.269	712.282	741.495	669.83
ENSMUSG00000027522	Stx16	syntaxin_16	protein_coding	2	173918101	173941564	+	ENSMUST00000155000;ENSMUST00000134876;ENSMUST00000147038;ENSMUST00000087908;ENSMUST00000156054;ENSMUST00000044638	173918101;173918111;173918115;173918715;173918859;173918851	173934226;173932527;173935319;173941564;173938760;173941563	228960	?;NM_001363030;NM_172675;NM_001363031;NM_001102424;NM_001363029;NM_001102423;NM_001102425	membrane;vesicle-mediated_transport;intracellular_protein_transport;SNARE_complex;protein_binding;cytoplasm;cytosol;integral_component_of_membrane;Golgi_membrane;Golgi_apparatus;perinuclear_region_of_cytoplasm;protein_transport;intracellular_membrane-bounded_organelle;endoplasmic_reticulum;SNAP_receptor_activity;SNARE_binding;vesicle_fusion;trans-Golgi_network;retrograde_transport,_endosome_to_Go…	498	471	399	340	367	440	411	479	353	528	716	379	859	824	565	581	466.398	518.293	386.791	375.877	395.466	501.317	417.828	447.549	413.967	485.47	617.092	444.681	738.297	678.589	526.622	535.262	492.345	381.334	448.392	432.689
ENSMUSG00000027533	Fabp5	fatty_acid_binding_protein_5,_epidermal	protein_coding	3	10077608	10081667	+	ENSMUST00000029046;ENSMUST00000123744	10077608;10077665	10081667;10081395	16592	NM_010634;NM_001272097;NM_001272098	nucleus;glucose_metabolic_process;lipid_metabolic_process;cytoplasm;cell_junction;cytosol;synapse;extracellular_region;extracellular_space;lipid_binding;fatty_acid_binding;fatty_acid_transport;lipid_transport;identical_protein_binding;postsynaptic_density;glucose_homeostasis;positive_regulation_of_cold-induced_thermogenesis;regulation_of_sensory_perception_of_pain;retinoic_acid_binding;positive_r…	64	52	69	90	65	28	53	102	51	105	118	54	191	252	145	132	59.9387	57.2213	66.8887	99.4968	70.0417	31.902	53.8805	95.3028	59.8083	96.5423	101.7	63.3582	164.162	207.53	135.151	121.609	58.58	83.1927	50.9719	74.5916
ENSMUSG00000027613	Eif6	eukaryotic_translation_initiation_factor_6	protein_coding	2	155661752	155668845	-	ENSMUST00000029142;ENSMUST00000109638;ENSMUST00000134811;ENSMUST00000138962;ENSMUST00000134278;ENSMUST00000129830;ENSMUST00000154841	155661752;155667086;155661757;155664757;155665795;155661953	155668845;155668583;155664400;155668356;155668686	16418	NM_010579	miRNA_mediated_inhibition_of_translation;nucleus;gene_silencing_by_miRNA;cytoplasm;nucleoplasm;cytosol;nucleolus;translation;ribosome_biogenesis;ribosome_binding;translation_initiation_factor_activity;translational_initiation;ribosomal_large_subunit_biogenesis;regulation_of_megakaryocyte_differentiation;intermediate_filament;preribosome,_large_subunit_precursor;maturation_of_5.8S_rRNA;maturation_…	596	608	680	566	617	544	633	558	419	772	753	733	1317	2633	569	856	558.179	669.049	659.193	625.724	664.858	619.81	643.516	521.362	491.366	709.816	648.981	860.029	1131.94	2168.35	530.35	788.614	613.614	642.459	642.334	582.439
ENSMUSG00000027649	Ctnnbl1	catenin,_beta_like_1	protein_coding	2	157579321	157733534	+	ENSMUST00000029178;ENSMUST00000155479;ENSMUST00000156300;ENSMUST00000129842	157579321;157630335;157631784;157631751	157733534;157648652;157678495;157659747	66642	NM_025680	protein_binding;nucleus;apoptotic_process;cytosol;nucleoplasm;spliceosomal_complex;enzyme_binding;centrosome;positive_regulation_of_apoptotic_process;Prp19_complex;somatic_diversification_of_immunoglobulins;mRNA_splicing,_via_spliceosome	260	281	298	162	250	226	235	234	128	174	201	147	379	443	146	228	243.501	309.215	288.881	179.094	269.391	257.495	238.904	218.636	150.107	159.984	173.234	172.475	325.745	364.824	136.083	210.051	276.358	233.988	263.443	228.77
ENSMUSG00000027663	Zmat3	zinc_finger_matrin_type_3	protein_coding	3	32388941	32420163	-	ENSMUST00000029199;ENSMUST00000139660;ENSMUST00000195055;ENSMUST00000168566	32388941;32415221;32416351;32388945	32419827;32419609;32420163;32419769	22401	NM_009517	nucleus;zinc_ion_binding;metal_ion_binding;nucleic_acid_binding;nucleoplasm;plasma_membrane	234	209	292	236	227	213	175	197	149	204	261	171	439	520	199	264	219.151	229.986	283.065	260.903	244.607	242.683	177.907	184.065	174.734	187.568	224.946	200.634	377.314	428.236	185.483	243.217	224.568	271.984	243.645	180.986
ENSMUSG00000027692	Tnik	TRAF2_and_NCK_interacting_kinase	protein_coding	3	28317363	28730007	+	ENSMUST00000160934;ENSMUST00000159236;ENSMUST00000161214;ENSMUST00000161234;ENSMUST00000162037;ENSMUST00000160307;ENSMUST00000159680;ENSMUST00000195094;ENSMUST00000160518;ENSMUST00000162485;ENSMUST00000159308;ENSMUST00000162777;ENSMUST00000161964;ENSMUST00000161423;ENSMUST00000193721;ENSMUST00000162225;ENSMUST00000159733;ENSMUST00000192205	28317363;28317364;28317425;28317712;28317731;28317792;28463580;28592427;28684021;28704176;28720995	28724734;28730007;28414935;28548283;28720598;28722372;28319015;28722131;28650232;28594241;28692618;28720094;28722898	665113	?;NM_001163008;NM_026910;NM_001163007;NM_001163009	protein_kinase_activity;ATP_binding;protein_phosphorylation;nucleotide_binding;protein_serine/threonine_kinase_activity;nucleus;cytoplasm;cytosol;nucleoplasm;transferase_activity;perinuclear_region_of_cytoplasm;nervous_system_development;endosome;Wnt_signaling_pathway;kinase_activity;phosphorylation;apical_plasma_membrane;actin_cytoskeleton_reorganization;cytoskeleton;intracellular_signal_transdu…	820	905	583	593	684	749	708	794	626	691	1037	552	1362	1385	915	1046	767.964	995.87	565.161	655.573	737.054	853.378	719.762	741.867	734.117	635.34	893.75	647.662	1170.62	1140.59	852.847	963.657	881.917	610.367	795.216	730.814
ENSMUSG00000027712	Anxa5	annexin_A5	protein_coding	3	36503072	36530043	-	ENSMUST00000029266;ENSMUST00000196097;ENSMUST00000199478	36503072;36503313;36506354	36530043;36506477;36529808	11747	NM_009673	nucleus;cytoplasm;cytosol;extracellular_space;external_side_of_plasma_membrane;calcium_ion_binding;plasma_membrane;endoplasmic_reticulum;sarcolemma;protein_binding;calcium_ion_transmembrane_transport;identical_protein_binding;calcium-dependent_phospholipid_binding;negative_regulation_of_coagulation;dendrite;neuronal_cell_body;blood_coagulation;hemostasis;receptor_tyrosine_kinase_binding;axon_term…	374	239	577	405	357	276	232	343	271	365	453	313	498	955	566	651	350.267	262.998	559.344	447.736	384.691	314.463	235.854	320.479	317.805	335.599	390.423	367.243	428.023	786.471	527.554	599.752	306.632	503.54	349.577	278.167
ENSMUSG00000027800	Tm4sf1	transmembrane_4_superfamily_member_1	protein_coding	3	57193032	57209409	-	ENSMUST00000196979;ENSMUST00000029376;ENSMUST00000198030;ENSMUST00000196506;ENSMUST00000196704;ENSMUST00000171384	57193032;57194905;57194937;57200204;57200240	57209357;57209409;57201973;57202546;57201124;57202310	17112	NM_008536;NM_001355130	membrane;integral_component_of_membrane;integral_component_of_plasma_membrane;blastocyst_formation	380	259	425	357	263	179	194	303	228	360	339	209	418	649	480	410	355.886	285.006	411.995	394.671	283.4	203.945	197.223	283.105	267.378	331.002	292.171	245.22	359.265	534.471	447.395	377.724	320.446	403.333	243.672	240.164
ENSMUSG00000027878	Notch2	notch_2	protein_coding	3	97920843	98057677	+	ENSMUST00000198324;ENSMUST00000079812	97920843;97920854	98007975;98057677	18129	?;NM_010928	?;protein_binding;in_utero_embryonic_development;nucleus;negative_regulation_of_gene_expression;positive_regulation_of_cell_population_proliferation;multicellular_organism_growth;inflammatory_response_to_antigenic_stimulus;negative_regulation_of_transcription_by_RNA_polymerase_II;regulation_of_transcription_by_RNA_polymerase_II;intrahepatic_bile_duct_development;nucleoplasm;regulation_of_transcri…	169	195	169	101	127	204	139	128	149	160	230	128	496	523	217	299	158.276	214.58	163.829	111.658	136.851	232.429	141.309	119.596	174.734	147.112	198.228	150.182	426.304	430.706	202.26	275.462	186.428	137.743	184.64	130.452
ENSMUSG00000027881	Prpf38b	PRP38_pre-mRNA_processing_factor_38_(yeast)_domain_containing_B	protein_coding	3	108810121	108819043	-	ENSMUST00000129273;ENSMUST00000029480;ENSMUST00000199735;ENSMUST00000125208;ENSMUST00000127478;ENSMUST00000156808;ENSMUST00000145720;ENSMUST00000197805	108810121;108810123;108810463;108811577;108811792;108811937;108813877;108813880	108819012;108819043;108818784;108812901;108813434;108815297;108819026;108817945	66921	?;NM_025845;NM_001356292	nucleus;spliceosomal_complex;mRNA_processing;RNA_splicing;mRNA_splicing,_via_spliceosome;precatalytic_spliceosome;biological_process	555	544	488	437	456	456	590	683	485	596	696	422	860	995	673	732	519.781	598.623	473.068	483.112	491.37	519.547	599.802	638.155	568.765	547.992	599.855	495.133	739.157	819.412	627.286	674.375	559.202	478.09	505.458	618.978
ENSMUSG00000027944	Hax1	HCLS1_associated_X-1	protein_coding	3	89902753	89906087	-	ENSMUST00000079724;ENSMUST00000197767;ENSMUST00000197481;ENSMUST00000197432;ENSMUST00000197786;ENSMUST00000199014;ENSMUST00000197725;ENSMUST00000198782;ENSMUST00000198889;ENSMUST00000199163;ENSMUST00000199469;ENSMUST00000199740	89902753;89902760;89902763;89902764;89902901;89902932;89903016;89903201;89904827;89905077	89906004;89905973;89903260;89903577;89905984;89905993;89905927;89905696;89903643;89905987;89906087;89905669	23897	NM_011826;NM_001282032;NM_001310681	mitochondrion;negative_regulation_of_apoptotic_process;positive_regulation_of_transcription_by_RNA_polymerase_II;positive_regulation_of_granulocyte_differentiation;positive_regulation_of_protein_kinase_B_signaling;nucleus;cytoplasm;membrane;plasma_membrane;endoplasmic_reticulum;intracellular_membrane-bounded_organelle;cytoplasmic_vesicle;apical_plasma_membrane;mitochondrial_intermembrane_space;ce…	518	298	559	418	511	280	502	512	537	738	669	501	991	1156	576	693	485.129	327.922	541.895	462.107	550.636	319.02	510.34	478.383	629.746	678.554	576.585	587.823	851.749	952.001	536.874	638.446	406.525	502.001	434.828	494.361
ENSMUSG00000027953	Slc50a1	solute_carrier_family_50_(sugar_transporter),_member_1	protein_coding	3	89175553	89177877	-	ENSMUST00000185119;ENSMUST00000107460;ENSMUST00000132445;ENSMUST00000133575;ENSMUST00000029565;ENSMUST00000144777;ENSMUST00000148095;ENSMUST00000130230;ENSMUST00000130690	89175553;89175555;89176378;89176452	89177786;89177802;89177830;89177833;89177877;89177832;89177876;89177534	19729	?;NM_009057	membrane;integral_component_of_membrane;carbohydrate_transport;Golgi_membrane;Golgi_apparatus;plasma_membrane;endomembrane_system;glucoside_transmembrane_transporter_activity;sugar_transmembrane_transporter_activity;carbohydrate_transmembrane_transport;glucoside_transport	186	126	127	103	114	67	107	106	92	129	183	121	224	307	153	182	174.197	138.652	123.114	113.869	122.842	76.3369	108.778	99.0402	107.889	118.609	157.721	141.969	192.525	252.824	142.607	167.673	156.424	118.491	99.5897	103.909
ENSMUSG00000028010	Gar1	GAR1_ribonucleoprotein	protein_coding	3	129618561	129625045	-	ENSMUST00000029643;ENSMUST00000134174;ENSMUST00000143545;ENSMUST00000127864;ENSMUST00000128441;ENSMUST00000149071	129618561;129618565;129618568;129619201;129619220;129620492	129625045;129623015;129619323;129620929;129625009;129624581	68147	NM_026578	RNA_binding;nucleoplasm;telomere_maintenance_via_telomerase;telomerase_holoenzyme_complex;nucleus;ribosome_biogenesis;nucleolus;rRNA_processing;chromosome,_telomeric_region;fibrillar_center;pseudouridine_synthesis;protein_binding;Cajal_body;box_H/ACA_snoRNA_binding;box_H/ACA_snoRNP_complex;snoRNA_binding;telomerase_RNA_binding;dense_fibrillar_component;snoRNA_guided_rRNA_pseudouridine_synthesis;b…	135	89	142	117	167	75	184	117	109	299	193	194	354	1009	144	186	126.433	97.9364	137.655	129.346	179.953	85.4518	187.057	109.318	127.826	274.916	166.339	227.62	304.258	830.942	134.219	171.358	112.185	133.5	132.703	148.187
ENSMUSG00000028063	Lmna	lamin_A	protein_coding	3	88387454	88417263	-	ENSMUST00000147537;ENSMUST00000029699;ENSMUST00000135494;ENSMUST00000150496;ENSMUST00000120377;ENSMUST00000036252;ENSMUST00000149068	88387454;88388455;88389153;88389384;88390512;88390513;88410060	88391914;88410642;88410644;88390171;88410614;88400619;88417263	16905	?;NM_001002011;NM_001111102;NM_019390	?;protein_binding;nuclear_body;nucleus;nuclear_speck;positive_regulation_of_gene_expression;positive_regulation_of_osteoblast_differentiation;negative_regulation_of_cell_population_proliferation;cytosol;nucleoplasm;perinuclear_region_of_cytoplasm;nuclear_membrane;intermediate_filament;nuclear_matrix;identical_protein_binding;cellular_protein_localization;nuclear_envelope;muscle_organ_development;…	1539	1801	1869	1804	1475	2050	1294	1573	1662	2353	2629	2085	4143	6083	2028	2731	1441.34	1981.84	1811.81	1994.36	1589.41	2335.68	1315.5	1469.72	1949.05	2163.47	2265.83	2446.33	3560.84	5009.53	1890.25	2516.01	1711.59	1903.08	1962.55	1392.61
ENSMUSG00000028071	Sh2d2a	SH2_domain_containing_2A	protein_coding	3	87754062	87763029	+	ENSMUST00000107581;ENSMUST00000029709;ENSMUST00000194639	87754062;87754312;87754318	87760078;87763029;87757243	27371	NM_021309;NM_001025571	cell_population_proliferation;cytoplasm;membrane;plasma_membrane;SH3_domain_binding;protein_binding	0	0	0	0	0	1	0	0	0	2	3	3	17	30	1	3	0	0	0	0	0	1.13936	0	0	0	1.8389	2.58558	3.5199	14.6112	24.7059	0.932074	2.76383	0	0	0.569678	0
ENSMUSG00000028082	Sh3d19	SH3_domain_protein_D19	protein_coding	3	85878416	86037833	+	ENSMUST00000238443;ENSMUST00000238331;ENSMUST00000238222;ENSMUST00000238545;ENSMUST00000182666;ENSMUST00000238606;ENSMUST00000183202;ENSMUST00000107664	85878416;85946184;85947806;85948030;85978222;85991797;86032636;85991741	86037833;86034271;86036417;86037829	27059	?;NM_001374679;NM_001082414	nucleoplasm;cytosol;protein_binding;cytoplasm;plasma_membrane;cytoskeleton_organization;regulation_of_cell_morphogenesis;proline-rich_region_binding;positive_regulation_of_membrane_protein_ectodomain_proteolysis	150	157	95	143	120	161	106	182	126	169	155	162	1032	310	180	427	140.481	172.764	92.0931	158.089	129.308	183.436	107.761	170.05	147.762	155.387	133.588	190.075	886.988	255.294	167.773	393.386	156.623	125.091	156.372	138.906
ENSMUSG00000028116	Myoz2	myozenin_2	protein_coding	3	122799855	122828664	-	ENSMUST00000029761;ENSMUST00000141588;ENSMUST00000143464;ENSMUST00000200514;ENSMUST00000140231	122799855;122800166;122800251;122807362;122817692	122828664;122828493;122828653;122828612;122828601	59006	NM_021503;NM_001355462	cytoplasm;actin_binding;Z_disc;actin_cytoskeleton;telethonin_binding;negative_regulation_of_transcription_by_RNA_polymerase_II;skeletal_muscle_tissue_development;negative_regulation_of_calcineurin-NFAT_signaling_cascade;sarcomere_organization;FATZ_binding;skeletal_muscle_fiber_adaptation	3140	1441	2261	1994	1892	1155	1974	1940	2567	2964	2512	2595	6595	3944	2986	3212	2940.74	1585.69	2191.82	2204.41	2038.75	1315.96	2006.79	1812.62	3010.35	2725.25	2164.99	3044.71	5668.3	3248	2783.17	2959.14	2263.22	2198.11	1677.36	1909.71
ENSMUSG00000028164	Manba	mannosidase,_beta_A,_lysosomal	protein_coding	3	135191372	135277165	+	ENSMUST00000131610;ENSMUST00000029814;ENSMUST00000140893;ENSMUST00000144654;ENSMUST00000123061;ENSMUST00000134095;ENSMUST00000140496;ENSMUST00000147872;ENSMUST00000130147;ENSMUST00000134478;ENSMUST00000153412	135191372;135191380;135191386;135222911;135228696;135250417;135254665;135256320;135256391;135268952	135261327;135277165;135261288;135218590;135248088;135230320;135256915;135260530;135262522;135268991;135273314	110173	?;NM_027288	hydrolase_activity,_hydrolyzing_O-glycosyl_compounds;carbohydrate_metabolic_process;hydrolase_activity;hydrolase_activity,_acting_on_glycosyl_bonds;metabolic_process;lysosome;beta-mannosidase_activity;mannose_binding	88	64	94	74	77	66	57	74	58	87	103	78	122	409	109	105	82.4157	70.4262	91.1237	81.8085	82.9725	75.1976	57.9469	69.1412	68.0173	79.9922	88.7717	91.5174	104.857	336.824	101.596	96.7342	76.4209	86.4661	79.085	63.5441
ENSMUSG00000028195	Ccn1	cellular_communication_network_factor_1	protein_coding	3	145352731	145355736	-	ENSMUST00000029846	145352731	145355736	16007	NM_010516	negative_regulation_of_apoptotic_process;positive_regulation_of_transcription_by_RNA_polymerase_II;reactive_oxygen_species_metabolic_process;positive_regulation_of_osteoblast_differentiation;osteoblast_differentiation;extracellular_region;signal_transduction;cell-cell_adhesion;heparin_binding;cell_adhesion;positive_regulation_of_protein_phosphorylation;positive_regulation_of_interleukin-6_product…	816	689	696	449	932	699	888	1177	1041	1703	1981	1252	2460	7922	862	491	764.218	758.182	674.703	496.379	1004.29	796.411	902.752	1099.72	1220.79	1565.82	1707.35	1468.97	2114.33	6524.01	803.448	452.347	761.2	585.541	900.351	1001.24
ENSMUSG00000028333	Anp32b	acidic_(leucine-rich)_nuclear_phosphoprotein_32_family,_member_B	protein_coding	4	46450902	46472657	+	ENSMUST00000102926	46450902	46472657	67628	NM_130889	negative_regulation_of_apoptotic_process;nucleus;nucleolus;positive_regulation_of_cell_population_proliferation;negative_regulation_of_cell_differentiation;cytoplasm;histone_binding;nucleoplasm;G1/S_transition_of_mitotic_cell_cycle;roof_of_mouth_development;nucleosome_assembly;inner_ear_development;activation_of_cysteine-type_endopeptidase_activity_involved_in_apoptotic_process;positive_regulatio…	1505	1435	1572	1452	1497	1723	1575	1408	1427	2091	2379	1891	2803	4838	1446	1615	1409.5	1579.09	1523.9	1605.22	1613.11	1963.11	1601.17	1315.55	1673.46	1922.57	2050.37	2218.71	2409.14	3984.24	1347.78	1487.86	1494.29	1564.56	1788.11	1458.36
ENSMUSG00000028364	Tnc	tenascin_C	protein_coding	4	63878022	63965252	-	ENSMUST00000030056;ENSMUST00000107372;ENSMUST00000107371;ENSMUST00000107377	63878022;63930906	63938962;63965252	21923	?;NM_001369211;NM_011607;NM_001369213;NM_001369214;NM_001369212	response_to_wounding;positive_regulation_of_gene_expression;positive_regulation_of_cell_population_proliferation;cell_adhesion;extracellular_region;collagen-containing_extracellular_matrix;extracellular_matrix;regulation_of_cell_population_proliferation;neuromuscular_junction_development;negative_regulation_of_cell_adhesion;fibronectin_binding;interstitial_matrix;regulation_of_cell_growth;neuron_…	14	9	24	21	19	25	8	17	11	15	9	6	26	84	21	28	13.1116	9.90368	23.2656	23.2159	20.4737	28.4839	8.1329	15.8838	12.8998	13.7918	7.75675	7.0398	22.3466	69.1765	19.5735	25.7958	11.5076	23.2408	24.4788	12.0084
ENSMUSG00000028381	Ugcg	UDP-glucose_ceramide_glucosyltransferase	protein_coding	4	59189257	59222833	+	ENSMUST00000030074;ENSMUST00000133996;ENSMUST00000128227;ENSMUST00000155153	59189257;59189558;59211720;59212656	59222833;59212203;59213909;59214293	22234	NM_011673	membrane;integral_component_of_membrane;transferase_activity;glycosyltransferase_activity;Golgi_membrane;Golgi_apparatus;regulation_of_signal_transduction;cell_differentiation;lipid_metabolic_process;sphingolipid_metabolic_process;neuron_development;establishment_of_skin_barrier;keratinocyte_differentiation;protein_lipidation;ceramide_glucosyltransferase_activity;dihydroceramide_glucosyltransfera…	200	141	150	127	194	117	194	242	254	286	311	253	622	922	291	395	187.308	155.158	145.41	140.401	209.048	133.305	197.223	226.111	297.869	262.963	268.039	296.845	534.599	759.295	271.233	363.905	171.233	142.906	171.176	211.667
ENSMUSG00000028465	Tln1	talin_1	protein_coding	4	43531519	43562691	-	ENSMUST00000030187;ENSMUST00000134623;ENSMUST00000125509;ENSMUST00000127262;ENSMUST00000130670;ENSMUST00000130353;ENSMUST00000126078;ENSMUST00000123985	43531519;43545410;43546822;43553451;43554514;43555106;43555564;43559343	43562422;43547647;43551271;43554451;43562157;43558460;43555946;43562691	21894	NM_011602	cytoplasm;membrane;cell_junction;plasma_membrane;cell_adhesion;cell-substrate_junction_assembly;focal_adhesion;cytoskeleton;cell_projection;cell-cell_adhesion;structural_constituent_of_cytoskeleton;actin_binding;actin_filament_binding;cell_surface;integrin_binding;ruffle_membrane;ruffle;vinculin_binding;protein_binding;adherens_junction;cortical_actin_cytoskeleton_organization;phosphatidylserine_…	1543	1228	1610	1207	1229	1562	1212	1700	1018	1660	1790	1034	2454	4765	1416	1373	1445.08	1351.3	1560.74	1334.36	1324.33	1779.68	1232.13	1588.38	1193.82	1526.29	1542.73	1213.19	2109.18	3924.12	1319.82	1264.91	1398.19	1447.55	1552	1410.26
ENSMUSG00000028494	Plin2	perilipin_2	protein_coding	4	86566623	86588297	-	ENSMUST00000154999;ENSMUST00000000466;ENSMUST00000138605;ENSMUST00000134437;ENSMUST00000147097;ENSMUST00000149700;ENSMUST00000140382;ENSMUST00000134094	86566623;86574802;86575144;86575393;86578358;86580171;86585902	86576920;86588297;86576881;86577385;86583962;86587797;86588005;86588223	11520	?;NM_007408	?;protein_binding;nucleus;cytoplasm;cytosol;membrane;plasma_membrane;lipid_droplet;cellular_response_to_glucose_starvation;lipid_droplet_disassembly;long-chain_fatty_acid_transport;lipid_storage;response_to_xenobiotic_stimulus;positive_regulation_of_sequestering_of_triglyceride;response_to_organic_cyclic_compound	407	312	394	544	327	393	213	580	210	283	435	358	709	1365	348	445	381.173	343.328	381.944	601.403	352.364	447.767	216.539	541.918	246.269	260.204	374.909	420.041	609.375	1124.12	324.362	409.969	362.25	491.673	400.066	379.228
ENSMUSG00000028646	Rragc	Ras-related_GTP_binding_C	protein_coding	4	123811239	123830790	+	ENSMUST00000030399;ENSMUST00000155757;ENSMUST00000143635;ENSMUST00000133445;ENSMUST00000155454	123811239;123811267;123812880;123814700;123815075	123830790;123830786;123814784;123823764;123829339	54170	NM_017475	nucleus;cytoplasm;nucleoplasm;hydrolase_activity;nucleotide_binding;intracellular_membrane-bounded_organelle;GTP_binding;lysosome;protein_binding;GTPase_activity;protein_heterodimerization_activity;GDP_binding;GTPase_binding;cellular_response_to_amino_acid_starvation;positive_regulation_of_TOR_signaling;regulation_of_TOR_signaling;cellular_response_to_amino_acid_stimulus;cellular_response_to_star…	409	292	483	536	393	366	441	429	420	515	513	418	681	976	448	427	383.046	321.32	468.221	592.559	423.483	417.005	448.326	400.832	492.539	473.517	442.135	490.439	585.309	803.765	417.569	393.386	352.183	530.39	420.244	424.579
ENSMUSG00000028649	Macf1	microtubule-actin_crosslinking_factor_1	protein_coding	4	123243426	123578153	-	ENSMUST00000123765;ENSMUST00000149022;ENSMUST00000154824;ENSMUST00000134458;ENSMUST00000151346;ENSMUST00000238731;ENSMUST00000238555;ENSMUST00000082108;ENSMUST00000106224;ENSMUST00000140596;ENSMUST00000125447;ENSMUST00000147228;ENSMUST00000147030;ENSMUST00000106213;ENSMUST00000238866;ENSMUST00000146000;ENSMUST00000097897;ENSMUST00000106220;ENSMUST00000084301	123243426;123243509;123243513;123276922;123291068;123350142;123364800;123405599;123432673;123243511	123263724;123260242;123266160;123393710;123438624;123458487;123466853;123578153;123284331;123306021;123421441;123558545;123372990;123507536;123421252	11426	?;NM_001199137;NM_001199136	calcium_ion_binding;cytoskeleton;intermediate_filament_cytoskeleton_organization;microtubule_binding;actin_binding;cytoplasm;metal_ion_binding;cytoskeletal_protein_binding;supramolecular_fiber;protein_binding;membrane;cell_projection;microtubule;cellular_anatomical_entity	1085	881	930	1008	833	951	740	1230	1005	1432	1569	876	2986	3007	1761	1724	1016.15	969.461	901.543	1114.36	897.612	1083.53	752.294	1149.24	1178.57	1316.65	1352.26	1027.81	2566.42	2476.36	1641.38	1588.28	992.804	1007.95	990.57	950.767
ENSMUSG00000028698	Pik3r3	phosphoinositide-3-kinase_regulatory_subunit_3	protein_coding	4	116078815	116160253	+	ENSMUST00000147292;ENSMUST00000030464;ENSMUST00000106490	116078815;116078858;116078893	116116773;116160253;116157038	18710	?;NM_001355585;NM_181585;NM_001355584;NM_001355586	?;protein_binding;1-phosphatidylinositol-3-kinase_regulator_activity;insulin_receptor_signaling_pathway;regulation_of_phosphatidylinositol_3-kinase_activity;phosphatidylinositol_phosphate_biosynthetic_process;phosphatidylinositol_3-kinase_complex;phosphotyrosine_residue_binding	99	76	95	136	90	125	96	153	140	179	176	173	442	270	145	223	92.7177	83.6311	92.0931	150.351	96.9808	142.42	97.5948	142.954	164.18	164.582	151.687	202.981	379.892	222.353	135.151	205.445	88.1744	121.222	119.7	120.275
ENSMUSG00000028793	Rnf19b	ring_finger_protein_19B	protein_coding	4	128952064	128979679	+	ENSMUST00000152565;ENSMUST00000097874;ENSMUST00000130803;ENSMUST00000147238;ENSMUST00000168461;ENSMUST00000030584	128952202;128952607;128972764;128977678;128952064	128974342;128978319;128979679;128979528	75234	?;NM_029219;NM_001368763	membrane;integral_component_of_membrane;transferase_activity;metal_ion_binding;ubiquitin-protein_transferase_activity;protein_ubiquitination;cytosol;endoplasmic_reticulum;endoplasmic_reticulum_membrane;protein_polyubiquitination;ubiquitin-dependent_protein_catabolic_process;immune_system_process;cytoplasm;ubiquitin_protein_ligase_activity;protein_autoubiquitination;natural_killer_cell_mediated_cy…	385	304	431	461	416	429	401	515	220	421	384	294	571	804	272	289	360.569	334.524	417.812	509.645	448.267	488.784	407.662	481.186	257.997	387.089	330.955	344.95	490.766	662.118	253.524	266.249	347.547	463.728	468.526	444.424
ENSMUSG00000028796	Phc2	polyhomeotic_2	protein_coding	4	128548495	128646674	+	ENSMUST00000136377;ENSMUST00000148723;ENSMUST00000106080;ENSMUST00000155653;ENSMUST00000143632;ENSMUST00000106079;ENSMUST00000138445;ENSMUST00000133439;ENSMUST00000147572;ENSMUST00000120946;ENSMUST00000134421;ENSMUST00000030588	128548531;128582531;128582588;128603957;128621374;128621378;128621475;128621503;128621726;128621764;128621775;128548495	128605987;128599456;128646674;128618217;128642010;128638801;128641867;128637264;128640925	54383	?;NM_018774;NM_001195083;NM_001195130	?;protein_binding;nucleus;spermatogenesis;nucleoplasm;DNA_binding;zinc_ion_binding;metal_ion_binding;histone_binding;chromatin_binding;identical_protein_binding;negative_regulation_of_transcription,_DNA-templated;PcG_protein_complex;heterochromatin;PRC1_complex	319	240	470	325	345	322	336	434	263	461	432	350	675	1108	387	378	298.757	264.098	455.618	359.294	371.76	366.873	341.582	405.504	308.423	423.867	372.324	410.655	580.152	912.471	360.713	348.243	281.428	407.456	369.316	373.543
ENSMUSG00000028820	Sfpq	splicing_factor_proline/glutamine_rich_(polypyrimidine_tract_binding_protein_associated)	protein_coding	4	126915117	126930806	+	ENSMUST00000030623;ENSMUST00000140682;ENSMUST00000146285;ENSMUST00000144630;ENSMUST00000143168;ENSMUST00000125453	126915117;126917176;126917320;126919717;126919749;126920238	126925029;126921109;126930806;126920407;126921808;126921342	71514	NM_023603	protein_binding;paraspeckles;nucleus;positive_regulation_of_transcription_by_RNA_polymerase_II;negative_regulation_of_transcription_by_RNA_polymerase_II;regulation_of_cell_cycle;chromatin;nucleoplasm;chromosome_organization;DNA_binding;cytoplasm;transcription_cis-regulatory_region_binding;regulation_of_transcription,_DNA-templated;nucleic_acid_binding;RNA_binding;DNA_repair;cellular_response_to_D…	1092	745	1245	1017	825	905	1237	1111	1395	1509	1268	1077	2084	2189	1164	1196	1022.7	819.805	1206.9	1124.31	888.991	1031.12	1257.55	1038.05	1635.93	1387.45	1092.84	1263.64	1791.17	1802.71	1084.93	1101.85	921.254	1165.61	960.055	1147.8
ENSMUSG00000028840	Zfp593	zinc_finger_protein_593	protein_coding	4	133970600	133972903	-	ENSMUST00000030644;ENSMUST00000129183	133970600;133970618	133972903;133972853	68040	NM_024215	nucleolus;positive_regulation_of_transcription_by_RNA_polymerase_II;nucleoplasm;nucleus;DNA_binding;zinc_ion_binding;metal_ion_binding;nucleic_acid_binding;negative_regulation_of_RNA_polymerase_II_regulatory_region_sequence-specific_DNA_binding	4	0	6	2	0	0	5	8	3	2	12	6	16	32	9	11	3.74617	0	5.81641	2.21104	0	0	5.08306	7.47473	3.51813	1.8389	10.3423	7.0398	13.7518	26.353	8.38866	10.1341	1.87308	4.01372	0	6.2789
ENSMUSG00000028841	Cnksr1	connector_enhancer_of_kinase_suppressor_of_Ras_1	protein_coding	4	133955352	133965710	-	ENSMUST00000030645;ENSMUST00000144504;ENSMUST00000146283;ENSMUST00000145998;ENSMUST00000124181	133955352;133955360;133956674;133957736;133959778	133965710;133965650;133957746;133960465;133963250	194231	NM_001081047	Ras_protein_signal_transduction;protein-macromolecule_adaptor_activity;Rho_protein_signal_transduction;cell_cortex;protein_binding	758	861	684	1027	490	1320	857	1338	695	1713	2002	1528	1972	4556	1103	884	709.899	947.452	663.07	1135.37	528.007	1503.95	871.237	1250.15	815.034	1575.02	1725.45	1792.8	1694.9	3752	1028.08	814.41	828.676	899.22	1015.98	1060.69
ENSMUSG00000028854	Slc9a1	solute_carrier_family_9_(sodium/hydrogen_exchanger),_member_1	protein_coding	4	133097017	133151013	+	ENSMUST00000030669;ENSMUST00000140681;ENSMUST00000156079;ENSMUST00000132864;ENSMUST00000141658	133097017;133097955;133143617;133146792;133147283	133151013;133139447;133147866;133147476;133149631	20544	NM_001358455;NM_016981	mitochondrion;negative_regulation_of_apoptotic_process;cellular_response_to_hypoxia;positive_regulation_of_transcription_by_RNA_polymerase_II;positive_regulation_of_cell_growth;cytoplasm;cardiac_muscle_cell_differentiation;nucleoplasm;neuron_death;membrane;integral_component_of_membrane;transmembrane_transport;plasma_membrane;ion_transport;endoplasmic_reticulum;endoplasmic_reticulum_membrane;peri…	155	178	183	180	143	281	136	247	145	248	517	274	579	952	214	210	145.164	195.873	177.4	198.994	154.092	320.159	138.259	230.782	170.043	228.024	445.582	321.484	497.642	784.001	199.464	193.468	170.518	188.197	237.126	184.521
ENSMUSG00000028869	Gnl2	guanine_nucleotide_binding_protein-like_2_(nucleolar)	protein_coding	4	124910378	124949173	+	ENSMUST00000106176;ENSMUST00000030684;ENSMUST00000136910;ENSMUST00000125078;ENSMUST00000147390;ENSMUST00000147550	124910378;124923785;124923851;124934751;124937025;124946944	124931372;124949169;124935037;124936713;124940057;124949173	230737	?;NM_145552	nucleolus;nucleus;nucleotide_binding;GTP_binding;ribosome_biogenesis	654	670	652	567	667	682	868	754	971	953	938	689	1154	1675	731	794	612.498	737.274	632.049	626.83	718.736	777.041	882.42	704.493	1138.7	876.236	808.425	808.404	991.845	1379.41	681.346	731.495	674.886	629.44	747.889	793.457
ENSMUSG00000028893	Sesn2	sestrin_2	protein_coding	4	132219343	132237812	-	ENSMUST00000030724	132219343	132237812	?	NM_144907	cellular_response_to_amino_acid_stimulus;mitochondrion_organization;reactive_oxygen_species_metabolic_process;response_to_insulin;protein_kinase_B_signaling;cytoplasm;nucleus;oxidoreductase_activity;regulation_of_protein_phosphorylation;protein_binding;regulation_of_response_to_reactive_oxygen_species;negative_regulation_of_TORC1_signaling;glucose_homeostasis;mitochondrion;cellular_response_to_am…	52	38	54	37	67	69	101	132	54	81	93	65	159	97	53	46	48.7002	41.8156	52.3477	40.9042	72.1969	78.6156	102.678	123.333	63.3264	74.4755	80.153	76.2645	136.658	79.8824	49.3999	42.3788	45.2579	46.6259	75.4062	113.005
ENSMUSG00000028932	Psmc2	proteasome_(prosome,_macropain)_26S_subunit,_ATPase_2	protein_coding	5	21990281	22008785	+	ENSMUST00000030769;ENSMUST00000132720;ENSMUST00000239497	21990281;21999101	22008785;22003183;22008775	?	NM_011188;NM_001368661	protein_binding;nucleus;cytosol;cytoplasm;ATP_binding;nucleotide_binding;ATP_hydrolysis_activity;proteasome-activating_activity;positive_regulation_of_proteasomal_protein_catabolic_process;proteasome_complex;proteasome-mediated_ubiquitin-dependent_protein_catabolic_process;P-body;protein_catabolic_process;dendritic_spine;ubiquitin-dependent_protein_catabolic_process;cytoplasmic_ribonucleoprotein_…	2201	2017	2506	2114	2162	2143	2206	2569	2585	3302	3714	3143	4178	7289	2297	2765	2061.33	2219.53	2429.32	2337.07	2329.7	2441.64	2242.65	2400.32	3031.46	3036.03	3200.95	3687.68	3590.93	6002.71	2140.97	2547.33	2140.43	2383.19	2385.67	2321.49
ENSMUSG00000029014	Dnajc2	DnaJ_heat_shock_protein_family_(Hsp40)_member_C2	protein_coding	5	21962265	21990249	-	ENSMUST00000030771;ENSMUST00000115193;ENSMUST00000132962;ENSMUST00000115195;ENSMUST00000145955;ENSMUST00000147987;ENSMUST00000115192	21962265;21962270;21962279;21962280;21971416;21978520;21979505	21990249;21990182;21990168;21990214;21973665;21990152;21990183	22791	NM_009584	protein_binding;nucleus;nucleolus;cytoplasm;chromatin_binding;cytosol;histone_binding;Hsp70_protein_binding;chromatin_organization;nuclear_membrane;ribosome_binding;positive_regulation_of_transcription,_DNA-templated;negative_regulation_of_cell_growth;regulation_of_translational_fidelity;'de_novo'_cotranslational_protein_folding;DNA_replication;negative_regulation_of_DNA_biosynthetic_process;ubiq…	711	927	777	745	659	902	757	637	955	857	1029	901	1614	2271	717	812	665.881	1020.08	753.225	823.613	710.115	1027.7	769.576	595.175	1119.94	787.969	886.855	1057.14	1387.21	1870.24	668.297	748.078	842.98	788.419	868.908	682.376
ENSMUSG00000029019	Nppb	natriuretic_peptide_type_B	protein_coding	4	148070245	148071662	+	ENSMUST00000103231	148070245	148071662	18158	NM_008726;NM_001287348	nucleus;cytoplasm;cardiac_muscle_hypertrophy_in_response_to_stress;signal_transduction;extracellular_region;extracellular_space;perinuclear_region_of_cytoplasm;protein-containing_complex;hormone_activity;transport_vesicle;cGMP_biosynthetic_process;receptor_guanylyl_cyclase_signaling_pathway;signaling_receptor_binding;killing_of_cells_of_other_organism;antimicrobial_humoral_immune_response_mediate…	0	0	0	0	0	0	0	0	0	0	0	0	43	79	2	2	0	0	0	0	0	0	0	0	0	0	0	0	36.9578	65.0589	1.86415	1.84256	0	0	0	0
ENSMUSG00000029068	Ccnl2	cyclin_L2	protein_coding	4	155896946	155909000	+	ENSMUST00000030944;ENSMUST00000139066;ENSMUST00000129850;ENSMUST00000136370;ENSMUST00000126346	155896946;155896958;155896976;155897235;155897954	155909000;155906329;155900315;155908760	56036	NM_207678	nucleus;nucleoplasm;regulation_of_catalytic_activity;regulation_of_transcription_by_RNA_polymerase_II;intracellular_membrane-bounded_organelle;protein_binding;nuclear_speck;cyclin-dependent_protein_serine/threonine_kinase_regulator_activity;regulation_of_RNA_splicing;cyclin-dependent_protein_kinase_holoenzyme_complex;regulation_of_cell_cycle;regulation_of_apoptotic_process;regulation_of_centrosom…	1091	1393	913	824	1089	1346	945	1572	959	1334	2101	1007	2329	3076	1618	1906	1021.77	1532.87	885.063	910.949	1173.47	1533.57	960.699	1468.78	1124.63	1226.55	1810.77	1181.51	2001.74	2533.18	1508.1	1755.96	1277.32	898.006	1353.52	1214.74
ENSMUSG00000029101	Rgs12	regulator_of_G-protein_signaling_12	protein_coding	5	35106789	35196988	+	ENSMUST00000030984;ENSMUST00000128161;ENSMUST00000087684;ENSMUST00000202915;ENSMUST00000153972;ENSMUST00000156339;ENSMUST00000114284;ENSMUST00000114285;ENSMUST00000114281;ENSMUST00000114280;ENSMUST00000114283;ENSMUST00000225237;ENSMUST00000141562;ENSMUST00000201936;ENSMUST00000135403;ENSMUST00000156819;ENSMUST00000155162;ENSMUST00000150139	35106789;35106792;35122117;35131161;35132336;35146472;35146728;35146893;35156401;35156422;35156528;35171664;35177457;35180100;35180175;35181685;35184247;35184314	35190939;35177438;35196988;35132625;35176849;35180516;35190786;35196979;35190935;35190448;35176836;35180006;35184314;35181680;35187434;35189396;35196980	71729	NM_173402;NM_001163512	nucleus;nucleolus;synapse;cytoplasm;cytosol;nucleoplasm;cell_junction;regulation_of_catalytic_activity;protein-containing_complex;signal_transduction;plasma_membrane;cell_projection;dendrite;GTPase_activator_activity;neuronal_cell_body;GTPase_regulator_activity;protein_binding;G-protein_alpha-subunit_binding;apical_dendrite;termination_of_G_protein-coupled_receptor_signaling_pathway;regulation_of…	54	56	41	29	15	69	18	43	28	51	58	30	300	408	49	57	50.5733	61.6229	39.7454	32.0601	16.1635	78.6156	18.299	40.1767	32.8359	46.892	49.9879	35.199	257.845	336	45.6716	52.5128	56.0981	35.9028	47.3896	29.2378
ENSMUSG00000029135	Fosl2	fos-like_antigen_2	protein_coding	5	32293145	32315186	+	ENSMUST00000031017;ENSMUST00000201110;ENSMUST00000202169	32293145;32293517;32303865	32315186;32296988;32311057	14284	NM_008037	nucleus;sequence-specific_DNA_binding;positive_regulation_of_transcription_by_RNA_polymerase_II;positive_regulation_of_fibroblast_proliferation;chromatin_binding;transcription_by_RNA_polymerase_II;transcription_cis-regulatory_region_binding;nucleoplasm;DNA_binding;DNA-binding_transcription_factor_activity;regulation_of_transcription,_DNA-templated;RNA_polymerase_II_cis-regulatory_region_sequence-…	281	285	282	375	254	499	319	490	278	371	331	177	654	1410	826	752	263.168	313.617	273.371	414.57	273.702	568.539	324.3	457.827	326.014	341.116	285.276	207.674	562.103	1161.18	769.893	692.801	288.392	343.971	421.12	391.063
ENSMUSG00000029227	Fip1l1	FIP1_like_1_(S._cerevisiae)	protein_coding	5	74696110	74759461	+	ENSMUST00000080164;ENSMUST00000113536;ENSMUST00000113534;ENSMUST00000113535;ENSMUST00000135377;ENSMUST00000120618;ENSMUST00000121950;ENSMUST00000200979;ENSMUST00000200787;ENSMUST00000202499;ENSMUST00000201310;ENSMUST00000139697;ENSMUST00000125129	74696110;74696132;74696140;74696142;74696145;74696164;74696345;74696640;74745398;74745443;74746790;74747464;74755381	74759451;74759461;74753091;74756806;74701227;74752473;74746092;74706113;74752573;74748884;74749079;74752663;74756591	66899	NM_001376965;NM_024183;NM_001376964;NM_001159573;NM_001159574	protein_binding;nucleus;nucleoplasm;RNA_binding;mRNA_processing;mRNA_polyadenylation;pre-mRNA_cleavage_required_for_polyadenylation;mRNA_cleavage_and_polyadenylation_specificity_factor_complex	372	242	396	306	319	230	399	382	328	416	500	344	592	751	393	402	348.394	266.299	383.883	338.289	343.743	262.052	405.629	356.918	384.649	382.491	430.93	403.615	508.815	618.471	366.305	370.354	307.346	361.086	302.898	381.273
ENSMUSG00000029229	Chic2	cysteine-rich_hydrophobic_domain_2	protein_coding	5	75158649	75205435	-	ENSMUST00000075452;ENSMUST00000162397	75158649;75171841	75205435;75204982	74277	NM_028850	molecular_function;membrane;Golgi_apparatus;plasma_membrane;intracellular_membrane-bounded_organelle;Golgi_to_plasma_membrane_transport;Golgi-associated_vesicle	254	182	289	205	231	187	271	293	256	254	353	249	450	536	242	315	237.882	200.275	280.157	226.632	248.918	213.06	275.502	273.762	300.214	233.54	304.237	292.152	386.768	441.412	225.562	290.203	219.078	253.394	230.989	274.632
ENSMUSG00000029321	Slc10a6	solute_carrier_family_10_(sodium/bile_acid_cotransporter_family),_member_6	protein_coding	5	103753577	103777269	-	ENSMUST00000031263	103753577	103777269	75750	NM_029415	membrane;integral_component_of_membrane;symporter_activity;ion_transport;plasma_membrane;transmembrane_transport;sodium_ion_transport;bile_acid_and_bile_salt_transport;bile_acid:sodium_symporter_activity;sodium-dependent_organic_anion_transmembrane_transporter_activity;sodium-dependent_organic_anion_transport	15	14	22	13	28	108	25	94	27	41	8	1	29	294	17	41	14.0481	15.4057	21.3268	14.3718	30.1718	123.051	25.4153	87.8281	31.6632	37.6975	6.89489	1.1733	24.9251	242.118	15.8453	37.7724	14.7269	17.8493	76.6112	56.6217
ENSMUSG00000029406	Pitpnm2	phosphatidylinositol_transfer_protein,_membrane-associated_2	protein_coding	5	124256753	124387823	-	ENSMUST00000162812;ENSMUST00000161273;ENSMUST00000161938;ENSMUST00000159628;ENSMUST00000161479;ENSMUST00000159010;ENSMUST00000159677;ENSMUST00000161530;ENSMUST00000161644;ENSMUST00000086123	124256753;124256754;124257810;124258357;124259138;124263280;124270868;124271041;124281669	124387823;124387514;124325245;124262617;124260163;124264695;124327810;124278324;124323181;124354481	19679	NM_011256;NM_001289472	cytoplasm;membrane;metal_ion_binding;calcium_ion_binding;cytoskeleton;lipid_binding;endomembrane_system;protein_binding;phospholipid_transporter_activity;phospholipid_transport;intermembrane_lipid_transfer;receptor_tyrosine_kinase_binding;phosphatidylinositol-mediated_signaling;phospholipid_binding;phosphatidylinositol_binding;phosphatidylcholine_transporter_activity;phosphatidylinositol_transfer…	643	973	554	535	492	645	552	629	360	537	997	356	1584	1293	582	544	602.197	1070.7	537.048	591.453	530.162	734.885	561.17	587.701	422.176	493.745	859.275	417.695	1361.42	1064.82	542.467	501.175	836.447	564.251	632.524	574.435
ENSMUSG00000029438	Bcl7a	B_cell_CLL/lymphoma_7A	protein_coding	5	123481897	123513055	+	ENSMUST00000120593;ENSMUST00000031391;ENSMUST00000117971	123481897;123482511;123482563	123512145;123513055;123498341	77045	?;NM_029850	?;molecular_function;biological_process;SWI/SNF_complex;regulation_of_transcription_by_RNA_polymerase_II;chromatin_remodeling;regulation_of_mitotic_metaphase/anaphase_transition;regulation_of_G0_to_G1_transition;positive_regulation_of_stem_cell_population_maintenance;regulation_of_G1/S_transition_of_mitotic_cell_cycle;positive_regulation_of_double-strand_break_repair;regulation_of_nucleotide-exci…	312	263	328	186	270	187	276	228	268	308	426	229	761	665	416	359	292.201	289.408	317.964	205.627	290.943	213.06	280.585	213.03	314.287	283.191	367.153	268.686	654.068	547.648	387.743	330.739	290.804	261.795	252.001	246.807
ENSMUSG00000029482	Aacs	acetoacetyl-CoA_synthetase	protein_coding	5	125552878	125594474	+	ENSMUST00000031445;ENSMUST00000144361;ENSMUST00000131355;ENSMUST00000199978;ENSMUST00000196556;ENSMUST00000200286	125552878;125583213;125586557;125589763;125591261;125592307	125594474;125589801;125588960;125590265;125592058;125593419	?	NM_030210	cellular_response_to_glucose_stimulus;cytosol;cytoplasm;nucleotide_binding;ATP_binding;lipid_metabolic_process;ligase_activity;response_to_xenobiotic_stimulus;fatty_acid_metabolic_process;response_to_nutrient;response_to_ethanol;response_to_organic_cyclic_compound;liver_development;positive_regulation_of_insulin_secretion;response_to_organonitrogen_compound;butyrate-CoA_ligase_activity;acetoaceta…	39	26	76	86	36	53	37	58	40	100	66	63	178	149	62	111	36.5251	28.6106	73.6745	95.0747	38.7923	60.3859	37.6147	54.1918	46.9085	91.945	56.8828	73.9179	152.988	122.706	57.7886	102.262	32.5679	84.3746	49.5891	45.9032
ENSMUSG00000029490	Mfsd7a	major_facilitator_superfamily_domain_containing_7A	protein_coding	5	108588920	108596966	-	ENSMUST00000031455;ENSMUST00000238510;ENSMUST00000238429;ENSMUST00000238630	108588920;108588929;108589465;108589469	108596966;108596742;108591361;108596766	243197	NM_001359977;NM_172883	cellular_component;membrane;integral_component_of_membrane;transmembrane_transport;transmembrane_transporter_activity	32	33	22	22	32	15	18	20	43	45	397	122	1616	1129	88	161	29.9693	36.3135	21.3268	24.3214	34.4821	17.0904	18.299	18.6868	50.4266	41.3753	342.159	143.143	1388.93	929.766	82.0225	148.326	33.1414	22.8241	25.7862	18.4929
ENSMUSG00000029570	Lfng	LFNG_O-fucosylpeptide_3-beta-N-acetylglucosaminyltransferase	protein_coding	5	140593075	140601300	+	ENSMUST00000031555;ENSMUST00000200626;ENSMUST00000199848	140593075;140597264;140597440	140601300;140599087;140600429	16848	NM_008494	membrane;integral_component_of_membrane;transferase_activity;glycosyltransferase_activity;Golgi_membrane;Golgi_apparatus;metal_ion_binding;integral_component_of_Golgi_membrane;ovarian_follicle_development;marginal_zone_B_cell_differentiation;somitogenesis;acetylglucosaminyltransferase_activity;O-fucosylpeptide_3-beta-N-acetylglucosaminyltransferase_activity;pattern_specification_process;regulatio…	56	37	50	49	24	24	39	26	9	32	47	35	92	103	28	67	52.4464	40.7151	48.47	54.1705	25.8616	27.3446	39.6479	24.2929	10.5544	29.4224	40.5075	41.0655	79.0726	84.8236	26.0981	61.7256	46.5807	51.3203	26.6031	31.9704
ENSMUSG00000029683	Lmod2	leiomodin_2_(cardiac)	protein_coding	6	24597761	24605413	+	ENSMUST00000031694	24597761	24605413	93677	NM_053098	cytoplasm;actin_binding;cytoskeleton;sarcomere;sarcomere_organization;tropomyosin_binding;pointed-end_actin_filament_capping;actin_filament_organization;M_band;muscle_contraction;actin_monomer_binding;cardiac_myofibril;myofibril;actin_filament_polymerization;actin_filament;myofibril_assembly;actin_nucleation;striated_muscle_thin_filament;positive_regulation_of_actin_filament_polymerization	3364	2401	1967	2003	1588	2394	3383	3536	1982	5378	4640	4872	7722	14374	3492	3259	3150.53	2642.08	1906.81	2214.36	1711.17	2727.62	3439.2	3303.83	2324.31	4944.8	3999.03	5716.32	6636.94	11837.4	3254.8	3002.44	2896.31	2060.58	2219.4	3371.52
ENSMUSG00000029999	Tgfa	transforming_growth_factor_alpha	protein_coding	6	86172205	86252701	+	ENSMUST00000032066;ENSMUST00000193710;ENSMUST00000192058;ENSMUST00000194449	86172205;86172233;86172372;86188576	86252701;86186896;86249011;86249201	21802	NM_031199	protein_binding;negative_regulation_of_apoptotic_process;nucleus;positive_regulation_of_cell_population_proliferation;positive_regulation_of_epithelial_cell_proliferation;angiogenesis;signal_transduction;membrane;integral_component_of_membrane;extracellular_space;plasma_membrane;perinuclear_region_of_cytoplasm;cell_surface;extracellular_region;epidermal_growth_factor_receptor_binding;growth_facto…	6	13	3	5	3	1	6	1	1	1	11	9	43	33	15	29	5.61925	14.3053	2.9082	5.5276	3.23269	1.13936	6.09968	0.934341	1.17271	0.91945	9.48047	10.5597	36.9578	27.1765	13.9811	26.7171	9.96229	4.2179	2.18603	3.51701
ENSMUSG00000030084	Plxna1	plexin_A1	protein_coding	6	89293296	89339602	-	ENSMUST00000163139;ENSMUST00000205230;ENSMUST00000204468;ENSMUST00000204997;ENSMUST00000205121;ENSMUST00000049845	89293296;89297606;89299497;89307360;89312393;89295997	89339602;89298071;89301615;89310052;89319573;89334699	18844	NM_008881	protein_binding;cytosol;nucleoplasm;membrane;integral_component_of_membrane;plasma_membrane;signal_transduction;integral_component_of_plasma_membrane;semaphorin_receptor_activity;semaphorin-plexin_signaling_pathway;regulation_of_GTPase_activity;regulation_of_cell_migration;regulation_of_cell_shape;negative_regulation_of_cell_adhesion;positive_regulation_of_axonogenesis;semaphorin-plexin_signaling…	207	229	267	246	163	187	172	226	99	180	211	148	488	332	192	200	193.864	251.994	258.83	271.958	175.643	213.06	174.857	211.161	116.098	165.501	181.853	173.648	419.428	273.412	178.958	184.256	222.929	265.394	194.351	193.009
ENSMUSG00000030104	Edem1	ER_degradation_enhancer,_mannosidase_alpha-like_1	protein_coding	6	108805602	108836317	+	ENSMUST00000204804;ENSMUST00000089162;ENSMUST00000203469;ENSMUST00000204524;ENSMUST00000203302	108805602;108805635;108813371;108825593;108829352	108836317;108836309;108820019;108828603;108832486	192193	?;NM_138677	membrane;hydrolase_activity;endoplasmic_reticulum;hydrolase_activity,_acting_on_glycosyl_bonds;metabolic_process;calcium_ion_binding;carbohydrate_metabolic_process;mannosyl-oligosaccharide_1,2-alpha-mannosidase_activity;response_to_unfolded_protein;endoplasmic_reticulum_mannose_trimming;mannose_trimming_involved_in_glycoprotein_ERAD_pathway;endoplasmic_reticulum_quality_control_compartment;integr…	173	133	115	100	155	108	142	185	182	231	230	122	257	443	137	120	162.022	146.354	111.481	110.552	167.023	123.051	144.359	172.853	213.433	212.393	198.228	143.143	220.888	364.824	127.694	110.553	154.188	111.017	145.037	158.606
ENSMUSG00000030123	Plxnd1	plexin_D1	protein_coding	6	115931772	115971966	-	ENSMUST00000015511;ENSMUST00000205003;ENSMUST00000123165;ENSMUST00000203628;ENSMUST00000131590	115931772;115932595;115932761;115935524;115943924	115971966;115933799;115933325;115936988;115946387	67784	NM_026376	protein_binding;membrane;integral_component_of_membrane;plasma_membrane;signal_transduction;integral_component_of_plasma_membrane;cell_projection;lamellipodium;semaphorin_receptor_activity;semaphorin-plexin_signaling_pathway;synapse_assembly;angiogenesis;kidney_development;protein_domain_specific_binding;cardiac_septum_development;aorta_development;coronary_vasculature_development;lamellipodium_m…	750	910	780	799	559	818	527	744	404	601	1029	473	1506	1892	884	569	702.406	1001.37	756.133	883.311	602.359	931.994	535.755	695.15	473.775	552.59	886.855	554.971	1294.38	1558.12	823.953	524.207	851.89	819.722	767.176	615.452
ENSMUSG00000030161	Gabarapl1	gamma-aminobutyric_acid_(GABA)_A_receptor-associated_protein-like_1	protein_coding	6	129510123	129519309	+	ENSMUST00000032264;ENSMUST00000204487;ENSMUST00000204956;ENSMUST00000204639	129510123;129510163;129510339;129510514	129519309;129518469;129518397;129518200	57436	NM_020590	mitochondrion;protein_binding;cytoplasm;membrane;Golgi_apparatus;endoplasmic_reticulum;cytosol;autophagy;cytoplasmic_vesicle_membrane;cytoplasmic_vesicle;cytoskeleton;microtubule;ubiquitin_protein_ligase_binding;autophagy_of_mitochondrion;autophagosome;cytoskeletal_protein_binding;autophagosome_assembly;cell_body;dendrite_cytoplasm;GABA_receptor_binding;dendrite_membrane;autophagosome_membrane;ce…	587	479	551	561	552	449	804	879	603	1161	1030	972	1469	2941	967	826	549.75	527.096	534.14	620.197	594.816	511.571	817.357	821.286	707.145	1067.48	887.717	1140.45	1262.58	2422	901.315	760.976	538.423	577.168	553.194	819.321
ENSMUSG00000030208	Emp1	epithelial_membrane_protein_1	protein_coding	6	135339543	135360171	+	ENSMUST00000205156;ENSMUST00000154270;ENSMUST00000204299;ENSMUST00000204894;ENSMUST00000111907;ENSMUST00000032330	135339543;135339929;135340006;135340066;135344491	135360171;135357375;135342663	13730	?;NM_001288627;NM_001288628;NM_010128	membrane;integral_component_of_membrane;plasma_membrane;cell_death;bleb_assembly	501	254	527	499	290	565	293	483	207	456	347	241	713	1375	587	639	469.208	279.504	510.874	551.655	312.494	643.737	297.868	451.287	242.751	419.269	299.066	282.765	612.813	1132.35	547.127	588.697	374.356	531.264	478.115	374.577
ENSMUSG00000030231	Plekha5	pleckstrin_homology_domain_containing,_family_A_member_5	protein_coding	6	140369780	140542836	+	ENSMUST00000087622;ENSMUST00000204145;ENSMUST00000203517;ENSMUST00000203774;ENSMUST00000204876;ENSMUST00000203955;ENSMUST00000205255;ENSMUST00000204080;ENSMUST00000205025;ENSMUST00000203012;ENSMUST00000205026;ENSMUST00000213444;ENSMUST00000204755;ENSMUST00000203315;ENSMUST00000203483;ENSMUST00000204528	140369780;140369886;140369887;140378715;140462150;140470591;140480901;140489714;140489740;140489744;140489879;140509294;140515052;140522861;140523049;140527482	140542836;140535041;140532225;140498755;140498756;140503684;140525397;140525404;140529666	109135	NM_144920	cytosol;nucleoplasm;reproductive_system_development;phosphatidylinositol-5-phosphate_binding;phosphatidylinositol-3-phosphate_binding;phosphatidylinositol-4-phosphate_binding;phosphatidylinositol-3,5-bisphosphate_binding;postsynaptic_density;glutamatergic_synapse;protein_binding;membrane;integral_component_of_membrane	143	179	110	90	110	106	95	161	124	165	464	278	1330	1408	238	324	133.926	196.973	106.634	99.4968	118.532	120.772	96.5782	150.429	145.416	151.709	399.903	326.177	1143.11	1159.53	221.834	298.494	165.449	103.065	119.652	123.504
ENSMUSG00000030232	Aebp2	AE_binding_protein_2	protein_coding	6	140568389	140624198	+	ENSMUST00000032359;ENSMUST00000087614;ENSMUST00000095350;ENSMUST00000160836;ENSMUST00000161335;ENSMUST00000204724;ENSMUST00000162903;ENSMUST00000162100;ENSMUST00000160772	140568389;140569225;140569415;140570635;140572608;140582464;140583478;140588889;140592543	140601207;140598552;140624198;140597470;140583894;140600144;140597756;140594116	11569	NM_178803;NM_001005605;NM_009637;NM_001309437;NM_001309436	nucleus;nucleoplasm;ESC/E(Z)_complex;DNA_binding;metal_ion_binding;regulation_of_transcription_by_RNA_polymerase_II;chromatin_organization;regulation_of_transcription,_DNA-templated;transcription_coregulator_activity;negative_regulation_of_transcription_by_RNA_polymerase_II	847	730	869	834	794	837	912	928	897	1626	1976	1580	3766	4333	968	1411	793.251	803.299	842.409	922.004	855.587	953.642	927.151	867.069	1051.92	1495.03	1703.04	1853.81	3236.82	3568.36	902.247	1299.92	798.275	882.207	904.614	897.11
ENSMUSG00000030323	Ift122	intraflagellar_transport_122	protein_coding	6	115830431	115903660	+	ENSMUST00000112925;ENSMUST00000038234;ENSMUST00000141305;ENSMUST00000203243;ENSMUST00000112923;ENSMUST00000125889;ENSMUST00000149083;ENSMUST00000138113;ENSMUST00000152092;ENSMUST00000146950;ENSMUST00000124283;ENSMUST00000155565	115830431;115830491;115830541;115830549;115830596;115830606;115854228;115862869;115864101;115870937;115876071;115879588	115903660;115903651;115903654;115833039;115903291;115852258;115864316;115864321;115865793;115876580;115903655;115903656	81896	NM_001167763;NM_031177	molecular_function;cytoplasm;cilium_assembly;cell_projection_organization;cytoskeleton;cell_projection;cilium;neural_tube_closure;non-motile_cilium_assembly;negative_regulation_of_epithelial_cell_proliferation;ciliary_basal_body;intraciliary_transport;camera-type_eye_morphogenesis;protein_localization_to_cilium;embryonic_digit_morphogenesis;intraciliary_retrograde_transport;intraciliary_transport…	98	137	151	249	108	214	101	170	59	98	329	128	518	758	132	163	91.7811	150.756	146.38	275.275	116.377	243.822	102.678	158.838	69.19	90.1061	283.552	150.182	445.213	624.236	123.034	150.168	121.269	210.827	180.1	130.758
ENSMUSG00000030341	Tnfrsf1a	tumor_necrosis_factor_receptor_superfamily,_member_1a	protein_coding	6	125326325	125339447	+	ENSMUST00000131434;ENSMUST00000130257;ENSMUST00000032491;ENSMUST00000125880;ENSMUST00000144524;ENSMUST00000134803	125326325;125326414;125326686;125334334;125334728;125337390	125326998;125334279;125339447;125338068;125338741;125338837	21937	?;NM_011609	?;mitochondrion;protein_binding;negative_regulation_of_apoptotic_process;nucleus;negative_regulation_of_gene_expression;positive_regulation_of_gene_expression;positive_regulation_of_transcription_by_RNA_polymerase_II;positive_regulation_of_angiogenesis;synapse;inflammatory_response;protein-containing_complex_binding;negative_regulation_of_inflammatory_response;cytosol;regulation_of_apoptotic_proc…	331	221	328	376	292	411	289	558	276	506	394	405	573	1362	512	511	309.995	243.19	317.964	415.676	314.649	468.276	293.801	521.362	323.668	465.242	339.573	475.186	492.485	1121.65	477.222	470.773	276.593	366.82	391.462	407.582
ENSMUSG00000030374	Strn4	striatin,_calmodulin_binding_protein_4	protein_coding	7	16549814	16574856	+	ENSMUST00000019220;ENSMUST00000108495;ENSMUST00000184280;ENSMUST00000137885;ENSMUST00000184708;ENSMUST00000138070;ENSMUST00000123247;ENSMUST00000127835;ENSMUST00000185011;ENSMUST00000134350;ENSMUST00000123510;ENSMUST00000131721;ENSMUST00000184694;ENSMUST00000183680	16549814;16550242;16550303;16555973;16556996;16557983;16562704;16564059;16565024;16566539;16567090;16570153;16571560;16572481	16574856;16574852;16562739;16558107;16567900;16562676;16565564;16565434;16571907;16567916;16568577;16574161;16573944	97387	NM_133789;NM_001039878	biological_process;protein-containing_complex_binding;cytoplasm;membrane;cell_junction;protein-containing_complex;synapse;cell_projection;calmodulin_binding;dendrite;protein_domain_specific_binding;dendritic_spine;protein_phosphatase_2A_binding;armadillo_repeat_domain_binding;FAR/SIN/STRIPAK_complex;protein_binding	258	249	281	249	252	370	275	365	214	370	507	255	649	936	288	276	241.628	274.002	272.402	275.275	271.546	421.562	279.569	341.034	250.96	340.197	436.963	299.191	557.806	770.824	268.437	254.273	257.815	273.838	346.554	310.302
ENSMUSG00000030410	Dmwd	dystrophia_myotonica-containing_WD_repeat_motif	protein_coding	7	18810152	18816701	+	ENSMUST00000032570;ENSMUST00000108479;ENSMUST00000146429;ENSMUST00000138997	18810152;18810183;18811918;18811951	18816701;18816700;18816427	13401	NM_010058;NM_001374607	molecular_function;cellular_component;nucleus;cell_projection;dendrite;perikaryon;protein_binding	881	827	913	901	885	899	781	972	513	770	878	706	1074	1610	735	690	825.093	910.039	885.063	996.074	953.645	1024.28	793.975	908.18	601.601	707.977	756.714	828.35	923.086	1325.88	685.074	635.682	867.566	940.568	988.963	851.077
ENSMUSG00000030470	Csrp3	cysteine_and_glycine-rich_protein_3	protein_coding	7	48480146	48497781	-	ENSMUST00000167786;ENSMUST00000032658;ENSMUST00000208146;ENSMUST00000208050	48480146;48480148;48480153;48485299	48493399;48497781;48489308;48494967	13009	NM_013808;NM_001198841	protein_binding;nucleus;positive_regulation_of_transcription_by_RNA_polymerase_II;inflammatory_response;cytoplasm;metal_ion_binding;actin_binding;cytoskeleton;cell_differentiation;sarcomere;identical_protein_binding;actin_cytoskeleton_organization;glucose_homeostasis;heart_development;cardiac_muscle_tissue_development;Z_disc;protein_localization_to_organelle;cellular_calcium_ion_homeostasis;posit…	1624	734	1716	1869	927	660	903	2123	2678	5173	1772	3846	12849	13041	6471	4690	1520.94	807.7	1663.49	2066.22	998.903	751.976	918.001	1983.61	3140.52	4756.32	1527.22	4512.51	11043.5	10739.7	6031.45	4320.79	1164.32	1864.85	875.439	1450.8
ENSMUSG00000030512	Snrpa1	small_nuclear_ribonucleoprotein_polypeptide_A'	protein_coding	7	65708751	65724335	+	ENSMUST00000206150;ENSMUST00000123157;ENSMUST00000153609;ENSMUST00000206166;ENSMUST00000032723;ENSMUST00000139082;ENSMUST00000206409;ENSMUST00000138271;ENSMUST00000147702	65708751;65710047;65710086;65710280;65710292;65710312;65710351;65710529;65718600	65724091;65719274;65724335;65724124;65724328;65721360;65724118;65711918;65719271	68981	?;NM_021336	?;nuclear_body;nucleus;nuclear_speck;spermatogenesis;nucleoplasm;spliceosomal_complex;RNA_binding;mRNA_processing;RNA_splicing;mRNA_splicing,_via_spliceosome;catalytic_step_2_spliceosome;U2_snRNP;U2-type_precatalytic_spliceosome;U2-type_catalytic_step_2_spliceosome;U2_snRNA_binding;protein_binding	312	220	240	225	216	160	263	199	262	349	257	293	389	870	226	337	292.201	242.09	232.656	248.742	232.754	182.297	267.369	185.934	307.25	320.888	221.498	343.777	334.34	716.471	210.649	310.471	267.146	240.699	207.526	226.652
ENSMUSG00000030602	Pak4	p21_(RAC1)_activated_kinase_4	protein_coding	7	28258244	28297610	-	ENSMUST00000108283;ENSMUST00000135923;ENSMUST00000150454;ENSMUST00000032823	28258244;28267670;28268724;28258246	28297610;28297580;28297511;28267662	70584	NM_027470	positive_regulation_of_angiogenesis;cytoplasm;protein_kinase_activity;ATP_binding;protein_phosphorylation;transferase_activity;nucleotide_binding;protein_serine/threonine_kinase_activity;kinase_activity;phosphorylation;cell_cycle;intracellular_signal_transduction;protein_serine/threonine/tyrosine_kinase_activity;protein_serine_kinase_activity;apoptotic_process;dendritic_spine_development;cellular…	73	69	63	88	60	63	58	94	64	90	130	71	275	137	78	76	68.3676	75.9282	61.0723	97.2858	64.6539	71.7795	58.9635	87.8281	75.0535	82.7505	112.042	83.3043	236.358	112.824	72.7018	70.0171	72.1479	79.179	68.2167	73.3958
ENSMUSG00000030603	Psmc4	proteasome_(prosome,_macropain)_26S_subunit,_ATPase,_4	protein_coding	7	27741132	27749526	-	ENSMUST00000032824;ENSMUST00000138512;ENSMUST00000135482;ENSMUST00000140053;ENSMUST00000134486;ENSMUST00000126528	27741132;27741141;27741142;27741182;27742013;27746682	27749526;27746447;27749481;27749473;27746774	23996	NM_011874	synapse;cytosol;nucleoplasm;nucleus;cytoplasm;ATP_binding;nucleotide_binding;ATP_hydrolysis_activity;proteasome-activating_activity;positive_regulation_of_proteasomal_protein_catabolic_process;proteasome_complex;proteasome-mediated_ubiquitin-dependent_protein_catabolic_process;inclusion_body;protein_catabolic_process;blastocyst_development;proteasome_regulatory_particle,_base_subcomplex;proteasom…	1463	1204	1697	1494	1315	1206	1477	1657	1156	1849	2115	1833	2251	4222	1365	1647	1370.16	1324.89	1645.07	1651.65	1417	1374.06	1501.54	1548.2	1355.65	1700.06	1822.84	2150.66	1934.7	3476.94	1272.28	1517.34	1347.53	1648.36	1395.53	1524.87
ENSMUSG00000030643	Rab30	RAB30,_member_RAS_oncogene_family	protein_coding	7	92390811	92493743	+	ENSMUST00000032879;ENSMUST00000208470;ENSMUST00000208945;ENSMUST00000107180;ENSMUST00000107179	92390811;92390875;92426791;92469113;92469128	92493743;92478824;92478877;92485855;92485852	75985	NM_029494	cytoplasm;membrane;Golgi_apparatus;nucleotide_binding;intracellular_membrane-bounded_organelle;GTPase_activity;GTP_binding;trans-Golgi_network;Golgi_organization;cis-Golgi_network;Rab_protein_signal_transduction;Golgi_cisterna	109	71	108	130	56	74	72	82	83	92	104	94	203	329	74	87	102.083	78.1291	104.695	143.718	60.3436	84.3124	73.1961	76.616	97.335	84.5894	89.6335	110.29	174.475	270.941	68.9735	80.1512	90.1061	124.206	72.328	74.906
ENSMUSG00000030699	Tbx6	T-box_6	protein_coding	7	126380655	126384732	+	ENSMUST00000172352;ENSMUST00000094037	126380655	126384531;126384732	21389	?;NM_011538	nucleus;positive_regulation_of_transcription_by_RNA_polymerase_II;RNA_polymerase_II_cis-regulatory_region_sequence-specific_DNA_binding;negative_regulation_of_neuron_maturation;negative_regulation_of_neuron_projection_development;DNA_binding;DNA-binding_transcription_factor_activity;regulation_of_transcription,_DNA-templated;regulation_of_transcription_by_RNA_polymerase_II;DNA-binding_transcripti…	8	7	10	11	10	10	6	17	11	16	30	7	50	59	21	22	7.49234	7.70287	9.69401	12.1607	10.7756	11.3936	6.09968	15.8838	12.8998	14.7112	25.8558	8.2131	42.9742	48.5883	19.5735	20.2681	7.5976	10.9274	11.0846	10.9917
ENSMUSG00000030739	Myh14	myosin,_heavy_polypeptide_14	protein_coding	7	44255227	44320267	-	ENSMUST00000107899;ENSMUST00000048102;ENSMUST00000208200;ENSMUST00000208044;ENSMUST00000207775;ENSMUST00000209024;ENSMUST00000208085;ENSMUST00000208131;ENSMUST00000107900	44255227;44255228;44255229;44255243;44279390;44279456;44314560	44314925;44320267;44301992;44263549;44314927;44282209;44280006;44318772	71960	NM_028021;NM_001271540;NM_001271538	sensory_perception_of_sound;cytoplasm;axon;skeletal_muscle_tissue_development;ATP_binding;nucleotide_binding;actin_binding;calmodulin_binding;regulation_of_cell_shape;growth_cone;actin_filament_binding;cytoskeletal_motor_activity;myosin_complex;myelin_sheath;stress_fiber;neuronal_action_potential;myosin_II_complex;vocalization_behavior;skeletal_muscle_contraction;brush_border;actomyosin;actomyosi…	1101	1297	1142	1108	987	1369	1032	1348	786	1684	2494	1852	3006	4121	1297	1056	1031.13	1427.23	1107.06	1224.92	1063.56	1559.78	1049.14	1259.49	921.751	1548.35	2149.48	2172.95	2583.61	3393.77	1208.9	972.87	1229.18	1165.99	1311.67	1154.32
ENSMUSG00000030748	Il4ra	interleukin_4_receptor,_alpha	protein_coding	7	125151292	125178646	+	ENSMUST00000033004;ENSMUST00000206217;ENSMUST00000206681;ENSMUST00000205985;ENSMUST00000206846	125151292;125151443;125151448;125151459	125178646;125166383;125171452;125169169;125177139	16190	NM_001363983;NM_001008700	nucleoplasm;regulation_of_cell_population_proliferation;membrane;integral_component_of_membrane;external_side_of_plasma_membrane;extracellular_space;plasma_membrane;immunoglobulin_mediated_immune_response;extracellular_region;cytokine-mediated_signaling_pathway;immune_system_process;centriolar_satellite;protein_binding;defense_response_to_protozoan;cytokine_receptor_activity;receptor_complex;prod…	147	69	195	115	122	189	72	164	80	153	160	89	158	950	102	153	137.672	75.9282	189.033	127.135	131.463	215.338	73.1961	153.232	93.8169	140.676	137.898	104.424	135.799	782.354	95.0715	140.956	106.8	158.084	173.401	113.214
ENSMUSG00000030750	Nsmce1	NSE1_homolog,_SMC5-SMC6_complex_component	protein_coding	7	125066812	125090768	-	ENSMUST00000033006;ENSMUST00000138616;ENSMUST00000149289	125066812;125070285;125070339	125090768;125090571;125077731	67711	NM_001360659;NM_026330;NM_001377011;NM_001377010;NM_001377012	nucleus;transferase_activity;metal_ion_binding;protein_ubiquitination;chromosome;DNA_repair;cellular_response_to_DNA_damage_stimulus;ubiquitin_protein_ligase_activity;DNA_recombination;protein_dimerization_activity;positive_regulation_of_response_to_DNA_damage_stimulus;chromosome,_telomeric_region;nucleoplasm;Smc5-Smc6_complex;intracellular_membrane-bounded_organelle	227	108	247	195	207	104	179	211	180	217	284	295	509	733	236	296	212.595	118.844	239.442	215.576	223.056	118.493	181.974	197.146	211.088	199.521	244.768	346.123	437.478	603.648	219.969	272.698	165.72	227.509	170.775	189.56
ENSMUSG00000030795	Fus	fused_in_sarcoma	protein_coding	7	127566629	127584873	+	ENSMUST00000106251;ENSMUST00000077609;ENSMUST00000137464;ENSMUST00000174196;ENSMUST00000128851;ENSMUST00000121616;ENSMUST00000123151;ENSMUST00000154843;ENSMUST00000155941;ENSMUST00000205261;ENSMUST00000136289;ENSMUST00000174632;ENSMUST00000205351;ENSMUST00000141997;ENSMUST00000172755;ENSMUST00000079045	127566629;127566662;127566663;127566680;127570959;127571047;127573315;127574147;127574856;127576486;127577304;127579356;127579388;127582251	127584873;127581204;127571385;127573499;127581201;127576443;127577399;127576005;127579408;127580621;127579358;127581179;127581001	233908	NM_139149;NM_001347649	mRNA_3'-UTR_binding;nucleus;gene_expression;cytoplasm;RNA_binding;regulation_of_transcription_by_RNA_polymerase_II;chromatin_binding;nucleoplasm;DNA_binding;regulation_of_transcription,_DNA-templated;metal_ion_binding;perinuclear_region_of_cytoplasm;nucleic_acid_binding;identical_protein_binding;dendrite;neuronal_cell_body;positive_regulation_of_transcription,_DNA-templated;transcription_coregula…	1416	1301	1099	928	1071	1290	1475	1554	1320	2472	2294	1062	2237	3870	1997	1575	1326.14	1431.63	1065.37	1025.92	1154.07	1469.77	1499.5	1451.97	1547.98	2272.88	1977.11	1246.04	1922.67	3187.06	1861.35	1451.01	1378.89	1045.65	1311.92	1475.74
ENSMUSG00000030847	Bag3	BCL2-associated_athanogene_3	protein_coding	7	128125340	128148705	+	ENSMUST00000033136	128125340	128148705	29810	NM_013863	protein_binding;negative_regulation_of_apoptotic_process;nucleus;cellular_response_to_mechanical_stimulus;protein-containing_complex_binding;cytoplasm;cytosol;plasma_membrane;neuron_projection;cellular_response_to_heat;chaperone_binding;apoptotic_process;membrane;extrinsic_apoptotic_signaling_pathway_in_absence_of_ligand;Z_disc;autophagosome_assembly;stress_fiber;muscle_cell_cellular_homeostasis;…	2421	1806	2408	2607	1790	1784	2648	3301	1957	3257	2853	3061	4317	5757	2567	3309	2267.37	1987.34	2334.32	2882.09	1928.84	2032.61	2691.99	3084.26	2295	2994.65	2458.89	3591.47	3710.4	4741.06	2392.63	3048.51	2127.35	2608.2	1980.73	2888.13
ENSMUSG00000031066	Usp11	ubiquitin_specific_peptidase_11	protein_coding	X	20570145	20586778	+	ENSMUST00000033383;ENSMUST00000127294;ENSMUST00000137101;ENSMUST00000149960	20570145;20570173;20570199;20578064	20586778;20579392;20583924;20586776	236733	NM_001358931;NM_145628	nucleus;cytosol;nucleoplasm;cytoplasm;hydrolase_activity;peptidase_activity;cysteine-type_peptidase_activity;proteolysis;ubiquitin-dependent_protein_catabolic_process;chromosome;thiol-dependent_deubiquitinase;protein_deubiquitination;cysteine-type_endopeptidase_activity;transcription_corepressor_binding	49	41	29	33	40	15	43	33	57	41	56	39	136	221	100	104	45.8906	45.1168	28.1126	36.4822	43.1026	17.0904	43.7144	30.8333	66.8445	37.6975	48.2642	45.7587	116.89	182	93.2074	95.8129	45.5037	32.2974	30.0965	37.2738
ENSMUSG00000031078	Cttn	cortactin	protein_coding	7	143989470	144024746	-	ENSMUST00000033407;ENSMUST00000103079;ENSMUST00000134131;ENSMUST00000157079;ENSMUST00000126018;ENSMUST00000150607;ENSMUST00000148778	143989470;143989472;143990621;143992523;143993752;143999540;144010201	144024482;144024746;143992065;144003511;143999642;144006324;144014510	13043	NM_001357116;NM_001252572;NM_007803	cellular_anatomical_entity;actin_filament_polymerization;protein_binding;cytoplasm;cytosol;membrane;cell_junction;plasma_membrane;Golgi_apparatus;intracellular_membrane-bounded_organelle;synapse;focal_adhesion;actin_cytoskeleton_reorganization;cytoskeleton;growth_cone;cell_projection;dendrite;lamellipodium;actin_filament_binding;Arp2/3_complex_binding;cell_cortex;voltage-gated_potassium_channel_c…	443	325	373	313	379	352	345	415	250	430	522	323	706	918	465	431	414.888	357.633	361.587	346.028	408.397	401.054	350.731	387.752	293.178	395.364	449.891	378.976	606.796	756.001	433.414	397.071	386.261	353.807	404.725	369.241
ENSMUSG00000031119	Gpc4	glypican_4	protein_coding	X	51141898	51254129	-	ENSMUST00000033450	51141898	51254129	14735	NM_008150	Wnt_signaling_pathway;membrane;external_side_of_plasma_membrane;plasma_membrane;anchored_component_of_membrane;extracellular_region;extracellular_space;synapse;collagen-containing_extracellular_matrix;cell_surface;regulation_of_signal_transduction;glutamatergic_synapse;anchored_component_of_plasma_membrane;cell_migration;synaptic_membrane_adhesion;Golgi_lumen;regulation_of_neurotransmitter_recept…	296	196	324	259	236	180	190	209	272	331	370	237	601	633	319	370	277.216	215.68	314.086	286.33	254.305	205.084	193.156	195.277	318.977	304.338	318.888	278.072	516.55	521.295	297.332	340.873	246.448	300.208	229.695	194.217
ENSMUSG00000031154	Otud5	OTU_domain_containing_5	protein_coding	X	7707603	7742865	+	ENSMUST00000152899;ENSMUST00000033494;ENSMUST00000115666;ENSMUST00000115667;ENSMUST00000115668;ENSMUST00000115665;ENSMUST00000150644;ENSMUST00000130908;ENSMUST00000148841	7707603;7708070;7708095;7708295;7708321;7708355;7708844;7708845;7721966	7708247;7742865;7741099;7741524;7741529;7742859;7741523;7734204;7733804	54644	?;NM_138604;NM_001290536;NM_001290537	?;protein_binding;nucleus;response_to_lipopolysaccharide;hydrolase_activity;peptidase_activity;cysteine-type_peptidase_activity;proteolysis;thiol-dependent_deubiquitinase;protein_deubiquitination;Lys48-specific_deubiquitinase_activity;protein_K48-linked_deubiquitination;proteasome-mediated_ubiquitin-dependent_protein_catabolic_process;negative_regulation_of_interleukin-17_production;negative_regu…	426	441	360	319	360	489	426	471	329	476	665	405	673	1242	441	463	398.967	485.281	348.984	352.661	387.923	557.146	433.077	440.075	385.822	437.658	573.137	475.186	578.433	1022.82	411.045	426.552	442.124	350.823	472.534	436.576
ENSMUSG00000031360	Ctps2	cytidine_5'-triphosphate_synthase_2	protein_coding	X	161684234	161815504	+	ENSMUST00000112301;ENSMUST00000112303;ENSMUST00000101095;ENSMUST00000033727;ENSMUST00000148199;ENSMUST00000112302;ENSMUST00000151424;ENSMUST00000123089;ENSMUST00000148949;ENSMUST00000126956;ENSMUST00000135094;ENSMUST00000142927;ENSMUST00000112300	161684866;161684601;161684234;161684628;161724551;161684765;161684781;161684241;161712659;161724170;161685167;161752101	161815321;161761525;161815504;161724840;161815497;161686566;161704529;161704204;161719729;161758190;161705400;161814315	55936	?;NM_018737;NM_001168569;NM_001358398;NM_001168568;NM_001168571	mitochondrion;nucleotide_binding;ATP_binding;cytoplasm;ligase_activity;identical_protein_binding;CTP_biosynthetic_process;pyrimidine_nucleotide_biosynthetic_process;CTP_synthase_activity;'de_novo'_CTP_biosynthetic_process;glutamine_metabolic_process;pyrimidine_nucleobase_biosynthetic_process;cytoophidium	62	72	54	48	44	32	51	53	83	77	128	89	227	283	104	140	58.0656	79.2295	52.3477	53.065	47.4129	36.4594	51.8473	49.5201	97.335	70.7977	110.318	104.424	195.103	233.059	96.9357	128.979	68.6475	52.7063	41.9361	50.6837
ENSMUSG00000031434	Morc4	microrchidia_4	protein_coding	X	138722381	138772426	-	ENSMUST00000033811;ENSMUST00000136415;ENSMUST00000087401;ENSMUST00000172366;ENSMUST00000167664;ENSMUST00000144481;ENSMUST00000113014;ENSMUST00000146914;ENSMUST00000171896;ENSMUST00000165274	138722381;138722453;138722653;138724980;138737228;138757097;138757104;138759511;138759545;138759659	138772403;138755740;138772426;138736852;138755687;138772374;138772371;138772159;138772122;138771948	75746	NM_029413;NM_001193309	biological_process;nucleoplasm;nucleus;zinc_ion_binding;metal_ion_binding;methylated_histone_binding;ATP_hydrolysis_activity	96	77	101	69	69	74	89	94	70	76	114	61	289	219	60	105	89.908	84.7315	97.9095	76.2809	74.352	84.3124	90.4785	87.8281	82.0898	69.8782	98.2521	71.5713	248.391	180.353	55.9244	96.7342	87.3198	87.0952	79.3322	89.1533
ENSMUSG00000031448	Adprhl1	ADP-ribosylhydrolase_like_1	protein_coding	8	13271663	13304162	-	ENSMUST00000204916;ENSMUST00000033825;ENSMUST00000166438;ENSMUST00000168498;ENSMUST00000171619	13271663;13285655;13292262;13292510;13292642	13304162;13293085;13304071;13304096	234072	?;NM_172750	hydrolase_activity,_hydrolyzing_N-glycosyl_compounds;cellular_protein_modification_process;hydrolase_activity;magnesium_ion_binding;sarcomere;GTPase_activator_activity;activation_of_GTPase_activity;cardiac_myofibril_assembly;ADP-ribosylarginine_hydrolase_activity;protein_de-ADP-ribosylation;cardiac_chamber_ballooning	825	786	1047	724	728	525	557	672	351	774	590	526	1918	4039	837	675	772.647	864.922	1014.96	800.397	784.467	598.162	566.253	627.877	411.622	711.655	508.498	617.156	1648.49	3326.24	780.146	621.863	818.784	907.68	691.315	597.065
ENSMUSG00000031451	Gas6	growth_arrest_specific_6	protein_coding	8	13515374	13544490	-	ENSMUST00000033828	13515374	13544490	14456	NM_019521	negative_regulation_of_apoptotic_process;positive_regulation_of_gene_expression;positive_regulation_of_fibroblast_proliferation;cellular_response_to_glucose_stimulus;protein_phosphorylation;protein_kinase_B_signaling;cellular_response_to_growth_factor_stimulus;cytoplasm;negative_regulation_of_cysteine-type_endopeptidase_activity_involved_in_apoptotic_process;positive_regulation_of_protein_kinase_…	1838	1811	2066	1372	1839	1653	1461	1420	639	824	2007	788	6491	6160	1306	1638	1721.36	1992.84	2002.78	1516.77	1981.64	1883.36	1485.27	1326.76	749.363	757.627	1729.75	924.56	5578.91	5072.95	1217.29	1509.05	1857.1	1759.78	1932.5	1406.02
ENSMUSG00000031453	Rasa3	RAS_p21_protein_activator_3	protein_coding	8	13616948	13727603	-	ENSMUST00000117551;ENSMUST00000137822;ENSMUST00000127418;ENSMUST00000132637;ENSMUST00000154454;ENSMUST00000132439	13616948;13616950;13627470;13645809;13645810;13648095	13727603;13634038;13628043;13656108;13727451;13727483	19414	NM_009025	metal_ion_binding;signal_transduction;GTPase_activator_activity;intracellular_signal_transduction;cellular_response_to_heat;regulation_of_GTPase_activity;negative_regulation_of_Ras_protein_signal_transduction;release_of_sequestered_calcium_ion_into_cytosol;calcium-release_channel_activity;intrinsic_component_of_the_cytoplasmic_side_of_the_plasma_membrane	199	230	158	175	130	267	111	186	146	264	426	282	714	806	267	326	186.372	253.094	153.165	193.466	140.083	304.208	112.844	173.787	171.216	242.735	367.153	330.871	613.672	663.765	248.864	300.337	219.733	173.316	222.146	143.316
ENSMUSG00000031490	Eif4ebp1	eukaryotic_translation_initiation_factor_4E_binding_protein_1	protein_coding	8	27750357	27766702	+	ENSMUST00000033880;ENSMUST00000210959	27750357;27754442	27766702;27765526	?	NM_007918	protein_binding;nucleus;cellular_response_to_hypoxia;cellular_response_to_dexamethasone_stimulus;cytoplasm;cytosol;protein-containing_complex;regulation_of_translation;G1/S_transition_of_mitotic_cell_cycle;glutamatergic_synapse;postsynaptic_cytosol;negative_regulation_of_protein-containing_complex_assembly;negative_regulation_of_translational_initiation;protein_phosphatase_2A_binding;translation_…	629	519	607	837	582	511	768	990	498	1311	870	1535	1943	5526	643	1163	589.085	571.112	588.426	925.32	627.143	582.211	780.759	924.998	584.01	1205.4	749.819	1801.02	1669.98	4550.83	599.323	1071.45	580.099	756.873	604.677	852.878
ENSMUSG00000031504	Rab20	RAB20,_member_RAS_oncogene_family	protein_coding	8	11503518	11528710	-	ENSMUST00000033900	11503518	11528710	19332	NM_011227	cellular_response_to_interferon-gamma;membrane;Golgi_apparatus;nucleotide_binding;protein_transport;intracellular_membrane-bounded_organelle;cytoplasmic_vesicle;GTPase_activity;GTP_binding;phagocytic_vesicle_membrane;phagosome_acidification;phagocytic_vesicle;endomembrane_system;intracellular_protein_transport;phagosome-lysosome_fusion	37	31	27	30	44	24	41	50	47	66	50	67	87	263	49	53	34.6521	34.1127	26.1738	33.1656	47.4129	27.3446	41.6811	46.7171	55.1174	60.6837	43.093	78.6111	74.7752	216.588	45.6716	48.8277	34.3824	29.6697	37.3787	44.1991
ENSMUSG00000031506	Ptpn7	protein_tyrosine_phosphatase,_non-receptor_type_7	protein_coding	1	135060438	135073055	+	ENSMUST00000187985;ENSMUST00000049449;ENSMUST00000188478;ENSMUST00000167080	135060438;135060463;135061046;135061047	135071772;135073055;135067726;135072658	320139	?;NM_177081;NM_001356382	cytoplasm;cytosol;hydrolase_activity;phosphatase_activity;microtubule_cytoskeleton;phosphoprotein_phosphatase_activity;protein_tyrosine_phosphatase_activity;cytoskeleton;protein_dephosphorylation;dephosphorylation;peptidyl-tyrosine_dephosphorylation;mitotic_spindle;cytoplasmic_side_of_plasma_membrane	6	9	1	3	4	7	3	6	3	4	6	7	15	55	5	11	5.61925	9.90368	0.969401	3.31656	4.31026	7.9755	3.04984	5.60605	3.51813	3.6778	5.17116	8.2131	12.8923	45.2942	4.66037	10.1341	7.76147	2.14298	6.14288	4.32794
ENSMUSG00000031508	Ankrd10	ankyrin_repeat_domain_10	protein_coding	8	11661583	11685757	-	ENSMUST00000210530;ENSMUST00000169782;ENSMUST00000033905;ENSMUST00000211174;ENSMUST00000211690;ENSMUST00000211445;ENSMUST00000209915;ENSMUST00000211389;ENSMUST00000210876	11661583;11661584;11661585;11664963;11669259;11677669;11678515	11685754;11685757;11674626;11685036;11685030;11683950	102334	?;NM_001167967;NM_133971;NM_001281974;NM_001281975	?;protein_binding;molecular_function;cellular_component;nucleoplasm	654	677	655	578	573	518	735	676	855	930	1772	1184	9814	18769	1119	1583	612.498	744.977	634.958	638.991	617.445	590.187	747.21	631.615	1002.67	855.089	1527.22	1389.19	8434.98	15456.8	1042.99	1458.38	678.738	636.974	603.816	689.413
ENSMUSG00000031530	Dusp4	dual_specificity_phosphatase_4	protein_coding	8	35274451	35287048	+	ENSMUST00000033930	35274451	35287048	?	NM_176933	nucleus;nucleoplasm;hydrolase_activity;phosphatase_activity;phosphoprotein_phosphatase_activity;protein_tyrosine_phosphatase_activity;protein_dephosphorylation;dephosphorylation;peptidyl-tyrosine_dephosphorylation;cytoplasm;protein_serine/threonine_phosphatase_activity;protein_serine_phosphatase_activity;protein_threonine_phosphatase_activity;negative_regulation_of_ERK1_and_ERK2_cascade;protein_t…	7	13	9	3	10	28	21	37	18	21	19	14	80	59	39	28	6.55579	14.3053	8.72461	3.31656	10.7756	31.902	21.3489	34.5706	21.1088	19.3085	16.3754	16.4262	68.7588	48.5883	36.3509	25.7958	10.4306	6.02058	21.3388	27.9597
ENSMUSG00000031578	Mak16	MAK16_homolog	protein_coding	8	31649491	31658792	-	ENSMUST00000033983;ENSMUST00000210278;ENSMUST00000210450;ENSMUST00000209991	31649491;31654737;31656083;31656130	31658792;31658730;31658722;31658791	67920	NM_026453	nucleolus;nucleus;intracellular_membrane-bounded_organelle;preribosome,_large_subunit_precursor;maturation_of_5.8S_rRNA;maturation_of_LSU-rRNA	82	68	93	78	88	69	81	71	98	122	121	107	143	318	104	112	76.7964	74.8278	90.1543	86.2306	94.8257	78.6156	82.3456	66.3382	114.926	112.173	104.285	125.543	122.906	261.883	96.9357	103.183	75.8121	88.1924	86.7207	74.3419
ENSMUSG00000031628	Casp3	caspase_3	protein_coding	8	47070326	47092724	+	ENSMUST00000211115;ENSMUST00000093517;ENSMUST00000209668;ENSMUST00000210534	47070326;47070430;47070442;47070477	47092724;47091752;47088117;47092601	12367	NM_001284409;NM_009810	response_to_wounding;sensory_perception_of_sound;negative_regulation_of_apoptotic_process;nucleus;negative_regulation_of_cell_cycle;erythrocyte_differentiation;apoptotic_process;protein-containing_complex_binding;neuron_apoptotic_process;cytoplasm;cytosol;hydrolase_activity;cysteine-type_endopeptidase_activity;peptidase_activity;cysteine-type_peptidase_activity;proteolysis;membrane_raft;intracell…	42	22	49	40	52	14	29	29	34	62	88	78	529	370	129	244	39.3348	24.209	47.5006	44.2208	56.0334	15.951	29.4818	27.0959	39.8722	57.0059	75.8437	91.5174	454.667	304.706	120.238	224.792	31.7719	45.8607	35.9922	28.2888
ENSMUSG00000031760	Mt3	metallothionein_3	protein_coding	8	94879235	94880774	+	ENSMUST00000034211;ENSMUST00000211930;ENSMUST00000211915	94879235;94879374	94880774;94880044;94880613	17751	NM_013603	negative_regulation_of_apoptotic_process;positive_regulation_of_gene_expression;protein_kinase_B_signaling;cytoplasm;postsynaptic_density;negative_regulation_of_cysteine-type_endopeptidase_activity_involved_in_apoptotic_process;ERK1_and_ERK2_cascade;axon;nucleus;metal_ion_binding;extracellular_space;copper_ion_binding;perinuclear_region_of_cytoplasm;plasma_membrane;zinc_ion_binding;synaptic_vesic…	7	6	11	6	11	3	4	19	0	5	1	21	17	164	11	37	6.55579	6.60246	10.6634	6.63312	11.8532	3.41807	4.06645	17.7525	0	4.59725	0.861861	24.6393	14.6112	135.059	10.2528	34.0873	6.57913	8.64827	7.63564	10.9095
ENSMUSG00000031762	Mt2	metallothionein_2	protein_coding	8	94899292	94900196	+	ENSMUST00000034214;ENSMUST00000212806	94899292;94899488	94900196;94900192	17750	NM_008630	nucleus;response_to_bacterium;cytoplasm;metal_ion_binding;zinc_ion_binding;cytosol;nitric_oxide_mediated_signal_transduction;cellular_zinc_ion_homeostasis;detoxification_of_copper_ion;cadmium_ion_binding;negative_regulation_of_growth;cellular_response_to_cadmium_ion;cellular_response_to_copper_ion;cellular_response_to_zinc_ion	0	0	5	0	1	9	0	8	0	1	0	0	14	105	1	9	0	0	4.847	0	1.07756	10.2542	0	7.47473	0	0.91945	0	0	12.0328	86.4707	0.932074	8.2915	0	2.4235	5.66589	3.73736
ENSMUSG00000031765	Mt1	metallothionein_1	protein_coding	8	94905710	94906955	+	ENSMUST00000034215;ENSMUST00000212291;ENSMUST00000211807	94905710;94905839;94905869	94906955;94906953	17748	NM_013602	nucleus;cytoplasm;cytosol;metal_ion_binding;copper_ion_binding;zinc_ion_binding;lysosome;negative_regulation_of_neuron_apoptotic_process;nitric_oxide_mediated_signal_transduction;cellular_zinc_ion_homeostasis;detoxification_of_copper_ion;negative_regulation_of_growth;cellular_response_to_cadmium_ion;cellular_response_to_copper_ion;cellular_response_to_zinc_ion;cellular_metal_ion_homeostasis;cellu…	362	194	630	316	405	1860	734	1450	380	400	122	181	1562	16391	345	1580	339.028	213.479	610.723	349.344	436.414	2119.2	746.194	1354.79	445.63	367.78	105.147	212.367	1342.51	13498.5	321.565	1455.62	276.254	480.033	1277.81	1050.49
ENSMUSG00000031778	Cx3cl1	chemokine_(C-X3-C_motif)_ligand_1	protein_coding	8	95498637	95509055	+	ENSMUST00000034230;ENSMUST00000211956;ENSMUST00000151783;ENSMUST00000135970;ENSMUST00000211947;ENSMUST00000150307	95498637;95498832;95498853	95509055;95504994;95505573;95506266;95506433;95506650	20312	NM_009142	negative_regulation_of_apoptotic_process;positive_regulation_of_transcription_by_RNA_polymerase_II;positive_regulation_of_cell_population_proliferation;positive_regulation_of_neuron_projection_development;cytoplasm;positive_regulation_of_protein_kinase_B_signaling;microglial_cell_activation;extracellular_region;membrane;integral_component_of_membrane;extracellular_space;plasma_membrane;perinuclea…	27	26	48	34	32	17	19	34	27	46	81	202	1574	1547	217	242	25.2866	28.6106	46.5312	37.5877	34.4821	19.3691	19.3156	31.7676	31.6632	42.2947	69.8107	237.007	1352.83	1274	202.26	222.949	26.9486	42.0595	26.9256	25.5416
ENSMUSG00000031824	6430548M08Rik	RIKEN_cDNA_6430548M08_gene	protein_coding	8	120840891	120892045	+	ENSMUST00000108948;ENSMUST00000212474;ENSMUST00000034281;ENSMUST00000108951;ENSMUST00000132229;ENSMUST00000153725;ENSMUST00000108950;ENSMUST00000144682;ENSMUST00000212268	120840891;120840892;120871202;120871443;120871668;120882603;120890933	120881313;120892045;120892043;120872257;120879284;120889627;120888125	234797	NM_001163762;NM_172286;NM_001163761;NM_001163760	?;molecular_function;biological_process;cellular_component	337	227	486	339	247	406	535	708	414	651	650	319	1071	1241	486	717	315.615	249.793	471.129	374.771	266.159	462.579	543.888	661.513	485.503	598.562	560.209	374.283	920.508	1022	452.988	660.556	282.704	422.95	364.369	602.701
ENSMUSG00000031837	Necab2	N-terminal_EF-hand_calcium_binding_protein_2	protein_coding	8	120173458	120199379	+	ENSMUST00000098363;ENSMUST00000148328	120173458;120179171	120199379;120197684	117148	NM_054095	cytoplasm;membrane;metal_ion_binding;plasma_membrane;calcium_ion_binding;cell_projection;dendrite;axon;identical_protein_binding;positive_regulation_of_ERK1_and_ERK2_cascade;type_5_metabotropic_glutamate_receptor_binding;A2A_adenosine_receptor_binding;positive_regulation_of_glutamate_receptor_signaling_pathway;positive_regulation_of_adenosine_receptor_signaling_pathway;regulation_of_amyloid_precu…	0	0	0	0	1	0	3	1	0	1	7	3	77	72	4	1	0	0	0	0	1.07756	0	3.04984	0.934341	0	0.91945	6.03303	3.5199	66.1803	59.2942	3.72829	0.921278	0	0	0.538782	1.99209
ENSMUSG00000031838	Ifi30	interferon_gamma_inducible_protein_30	protein_coding	8	71215419	71219307	-	ENSMUST00000222087	71215419	71219307	65972	NM_023065	cytosol;intracellular_membrane-bounded_organelle;extracellular_region;oxidoreductase_activity;immune_system_process;cell_junction;lysosome;oxidoreductase_activity,_acting_on_a_sulfur_group_of_donors,_disulfide_as_acceptor;protein_stabilization;antigen_processing_and_presentation_of_exogenous_peptide_antigen_via_MHC_class_II;negative_regulation_of_fibroblast_proliferation;disulfide_oxidoreductase_…	82	40	74	64	58	61	73	81	77	138	90	76	178	244	71	162	76.7964	44.0164	71.7357	70.7533	62.4988	69.5008	74.2127	75.6816	90.2988	126.884	77.5675	89.1708	152.988	200.941	66.1772	149.247	60.4064	71.2445	65.9998	74.9472
ENSMUSG00000031880	Rrad	Ras-related_associated_with_diabetes	protein_coding	8	105354702	105357959	-	ENSMUST00000034351;ENSMUST00000212163	105354702;105357244	105357959;105357872	56437	NM_019662	nucleotide_binding;GTPase_activity;GTP_binding;regulation_of_high_voltage-gated_calcium_channel_activity;negative_regulation_of_high_voltage-gated_calcium_channel_activity	29	44	45	63	68	14	35	32	285	228	2076	722	4988	14374	441	607	27.1597	48.418	43.623	69.6478	73.2744	15.951	35.5815	29.8989	334.223	209.635	1789.22	847.123	4287.11	11837.4	411.045	559.216	37.7889	56.6354	44.6127	32.7402
ENSMUSG00000031936	Hephl1	hephaestin-like_1	protein_coding	9	14963137	15023404	-	ENSMUST00000159985	14963137	15023404	244698	NM_001164797	membrane;integral_component_of_membrane;metal_ion_binding;plasma_membrane;ion_transport;oxidoreductase_activity;copper_ion_binding;cellular_iron_ion_homeostasis;copper_ion_transport;ferroxidase_activity;iron_ion_homeostasis;iron_ion_transport	6	0	4	1	3	0	4	0	13	15	36	9	49	162	12	13	5.61925	0	3.8776	1.10552	3.23269	0	4.06645	0	15.2452	13.7918	31.027	10.5597	42.1147	133.412	11.1849	11.9766	2.80963	2.49156	1.61635	2.03323
ENSMUSG00000031939	Taf1d	TATA-box_binding_protein_associated_factor,_RNA_polymerase_I,_D	protein_coding	9	15217510	15228287	+	ENSMUST00000034415;ENSMUST00000214054;ENSMUST00000215124;ENSMUST00000216256;ENSMUST00000213763;ENSMUST00000214221;ENSMUST00000213923;ENSMUST00000164079;ENSMUST00000216109;ENSMUST00000213235;ENSMUST00000216825;ENSMUST00000215749;ENSMUST00000214899;ENSMUST00000214316;ENSMUST00000216768;ENSMUST00000214045	15217510;15217544;15217554;15217556;15217560;15217625;15219022;15219042;15221196;15221657;15222926;15224097;15227502	15223400;15228274;15220211;15219257;15228266;15228272;15223094;15220029;15225697;15223373;15228287;15228243	75316	NM_029248;NM_027261	biological_process;nucleolus;cytosol;nucleoplasm;nucleus;DNA_binding;regulation_of_transcription,_DNA-templated;centriolar_satellite;identical_protein_binding;RNA_polymerase_transcription_factor_SL1_complex;mitotic_spindle	288	211	221	137	319	238	316	259	339	326	413	316	461	921	333	353	269.724	232.186	214.238	151.456	343.743	271.167	321.25	241.994	397.549	299.741	355.948	370.763	396.222	758.471	310.381	325.211	250.955	182.847	307.455	281.622
ENSMUSG00000031962	Cdh15	cadherin_15	protein_coding	8	123574705	123594136	+	ENSMUST00000034443	123574705	123594136	12555	NM_007662	protein_binding;membrane;integral_component_of_membrane;metal_ion_binding;plasma_membrane;calcium_ion_binding;Golgi_apparatus;cell_adhesion;homophilic_cell_adhesion_via_plasma_membrane_adhesion_molecules;cell-cell_adhesion;cell-cell_adhesion_via_plasma-membrane_adhesion_molecules;neuromuscular_junction;cadherin_binding;catenin_complex;caveola	542	932	662	487	536	655	589	373	583	704	762	510	1240	1622	526	780	507.606	1025.58	641.743	538.388	577.575	746.279	598.785	348.509	683.691	647.293	656.738	598.383	1065.76	1335.77	490.271	718.597	766.594	590.066	661.927	473.647
ENSMUSG00000032012	Nectin1	nectin_cell_adhesion_molecule_1	protein_coding	9	43655281	43743955	+	ENSMUST00000034510;ENSMUST00000239313;ENSMUST00000216893;ENSMUST00000216905;ENSMUST00000180221	43655281;43655941;43705418;43732244;43741128	43718758;43743819;43717172;43742697;43743955	?	NM_021424	protein_binding;synapse;protein-containing_complex_binding;retina_development_in_camera-type_eye;axon;membrane;integral_component_of_membrane;cell_junction;plasma_membrane;cell_adhesion;intracellular_membrane-bounded_organelle;cell_projection;cell-cell_adhesion;camera-type_eye_morphogenesis;neuron_projection;cell-cell_contact_zone;identical_protein_binding;carbohydrate_binding;dendrite;signaling_…	30	18	60	52	39	45	33	41	27	24	35	24	232	134	47	80	28.0963	19.8074	58.1641	57.487	42.025	51.2711	33.5482	38.308	31.6632	22.0668	30.1651	28.1592	199.4	110.353	43.8075	73.7022	23.9518	57.8256	46.648	35.9281
ENSMUSG00000032038	St3gal4	ST3_beta-galactoside_alpha-2,3-sialyltransferase_4	protein_coding	9	34957872	35030564	-	ENSMUST00000034537;ENSMUST00000213526;ENSMUST00000216557;ENSMUST00000214526;ENSMUST00000215089;ENSMUST00000217149;ENSMUST00000217542;ENSMUST00000215638;ENSMUST00000215463	34957872;34964450;34964671;34964725;34965359;34965731;34965760;34965768;34966036	35028169;35030479;35017963;35010367;35030564;35010412;34983927;34987657;34967090	20443	NM_009178	membrane;integral_component_of_membrane;transferase_activity;glycosyltransferase_activity;protein_glycosylation;Golgi_apparatus;lipid_metabolic_process;sialyltransferase_activity;Golgi_cisterna_membrane;cognition;glycoprotein_biosynthetic_process;positive_regulation_of_leukocyte_tethering_or_rolling;oligosaccharide_biosynthetic_process;lipid_glycosylation;beta-galactoside_(CMP)_alpha-2,3-sialyltr…	69	47	76	64	58	38	60	68	72	90	112	81	234	317	100	167	64.6214	51.7192	73.6745	70.7533	62.4988	43.2956	60.9968	63.5352	84.4352	82.7505	96.5284	95.0373	201.119	261.059	93.2074	153.853	58.1703	72.2139	52.8972	62.266
ENSMUSG00000032060	Cryab	crystallin,_alpha_B	protein_coding	9	50662625	50667936	+	ENSMUST00000217475;ENSMUST00000214609;ENSMUST00000034562;ENSMUST00000214962;ENSMUST00000216755;ENSMUST00000216393	50662625;50663177;50664207;50664293;50664320;50665695	50667936;50667659;50667843;50667930	12955	NM_001289782;NM_009964;NM_001289784;NM_001289785	mitochondrion;protein_binding;negative_regulation_of_apoptotic_process;nucleus;negative_regulation_of_gene_expression;synapse;protein-containing_complex_binding;cytoplasm;postsynaptic_density;negative_regulation_of_cysteine-type_endopeptidase_activity_involved_in_apoptotic_process;cytosol;axon;metal_ion_binding;Golgi_apparatus;protein-containing_complex;cell_surface;microtubule_cytoskeleton;plasm…	13386	6853	12337	10771	11149	4492	9907	11347	15822	17602	19865	14171	36940	50271	17174	17341	12536.6	7541.11	11959.5	11907.6	12013.8	5117.99	10071.6	10602	18554.6	16184.2	17120.9	16626.8	31749.4	41399.7	16007.4	15975.9	10038.8	11933.5	8565.88	10336.8
ENSMUSG00000032078	Zpr1	ZPR1_zinc_finger	protein_coding	9	46184362	46193941	+	ENSMUST00000156440;ENSMUST00000125239;ENSMUST00000114552;ENSMUST00000141763;ENSMUST00000125791;ENSMUST00000143511	46184362;46184491;46184506;46184930;46186755;46187432	46193941;46187087;46192782;46188035;46187907;46188954	22687	NM_011752	protein_binding;nucleus;nucleolus;positive_regulation_of_gene_expression;cytoplasm;nucleoplasm;zinc_ion_binding;metal_ion_binding;mRNA_processing;RNA_splicing;growth_cone;cell_projection;cell_differentiation;perikaryon;axon;perinuclear_region_of_cytoplasm;neuronal_cell_body;cellular_response_to_epidermal_growth_factor_stimulus;microtubule_cytoskeleton_organization;positive_regulation_of_RNA_splic…	552	634	564	477	536	556	592	544	553	647	599	583	843	1746	421	539	516.971	697.66	546.742	527.333	577.575	633.482	601.835	508.282	648.509	594.884	516.255	684.034	724.546	1437.88	392.403	496.569	607.315	537.038	605.529	555.058
ENSMUSG00000032122	Slc37a2	solute_carrier_family_37_(glycerol-3-phosphate_transporter),_member_2	protein_coding	9	37138881	37167034	-	ENSMUST00000115068;ENSMUST00000161114;ENSMUST00000162018	37138881;37141612;37141808	37167034;37166710;37146450	56857	NM_020258;NM_001145960	membrane;integral_component_of_membrane;transmembrane_transport;transmembrane_transporter_activity;endoplasmic_reticulum;endoplasmic_reticulum_membrane;carbohydrate_transport;antiporter_activity;integral_component_of_endoplasmic_reticulum_membrane;glucose-6-phosphate_transport;glucose_6-phosphate:inorganic_phosphate_antiporter_activity;phosphate_ion_transmembrane_transport;glycerol-3-phosphate_me…	13	15	12	15	13	23	13	29	25	36	117	49	257	247	50	114	12.175	16.5061	11.6328	16.5828	14.0083	26.2052	13.216	27.0959	29.3178	33.1002	100.838	57.4917	220.888	203.412	46.6037	105.026	14.3406	14.1078	20.1068	20.1559
ENSMUSG00000032178	Ilf3	interleukin_enhancer_binding_factor_3	protein_coding	9	21279167	21316657	+	ENSMUST00000067646;ENSMUST00000213518;ENSMUST00000214217;ENSMUST00000216892;ENSMUST00000214852;ENSMUST00000115414;ENSMUST00000214474;ENSMUST00000213603;ENSMUST00000214758;ENSMUST00000217476;ENSMUST00000214821;ENSMUST00000217498;ENSMUST00000215169;ENSMUST00000217348;ENSMUST00000215438;ENSMUST00000214200	21279167;21279234;21279242;21279251;21279299;21279828;21284769;21288422;21295514;21299827;21299848;21308765;21310448;21310931;21314929	21316656;21316657;21313088;21313090;21303670;21313099;21300032;21316617;21316386;21299326;21306696;21307381;21311947;21311901;21316303	16201	NM_001042707;NM_001277321;NM_001042708;NM_001042709;NM_010561;NM_001277322	mitochondrion;nucleus;nucleolus;ribonucleoprotein_complex;protein_phosphorylation;cytoplasm;nucleoplasm;mRNA_3'-UTR_AU-rich_region_binding;DNA_binding;RNA_binding;enzyme_binding;defense_response_to_virus;double-stranded_RNA_binding;positive_regulation_of_transcription,_DNA-templated;negative_regulation_of_transcription,_DNA-templated;protein_methylation;negative_regulation_of_translation;single-s…	397	346	460	382	419	397	493	527	449	774	662	405	856	904	501	450	371.807	380.742	445.924	422.309	451.5	452.325	501.19	492.398	526.547	711.655	570.552	475.186	735.719	744.471	466.969	414.575	376.274	434.117	451.912	496.794
ENSMUSG00000032217	Rnf111	ring_finger_111	protein_coding	9	70332706	70411007	-	ENSMUST00000213208;ENSMUST00000215848;ENSMUST00000034739;ENSMUST00000213647;ENSMUST00000213996;ENSMUST00000215948;ENSMUST00000213694;ENSMUST00000113595	70332706;70332711;70332712;70334319;70346972;70363196	70361240;70410636;70411007;70410660;70337433;70361128;70411006	93836	?;NM_001357494;NM_033604;NM_001374753	?;protein_binding;nucleus;cytoplasm;cytosol;nucleoplasm;transferase_activity;metal_ion_binding;protein-containing_complex;DNA_repair;cellular_response_to_DNA_damage_stimulus;ubiquitin-dependent_protein_catabolic_process;positive_regulation_of_transcription,_DNA-templated;protein_ubiquitination;PML_body;ubiquitin_protein_ligase_activity;SMAD_binding;ubiquitin-dependent_SMAD_protein_catabolic_proce…	255	203	233	184	187	206	336	342	347	335	308	253	426	528	273	342	238.818	223.383	225.87	203.416	201.505	234.708	341.582	319.545	406.931	308.016	265.453	296.845	366.14	434.824	254.456	315.077	231.101	214.643	218.106	330.563
ENSMUSG00000032267	Usp28	ubiquitin_specific_peptidase_28	protein_coding	9	48896675	48953817	+	ENSMUST00000215788;ENSMUST00000216607;ENSMUST00000213874;ENSMUST00000047349;ENSMUST00000215856;ENSMUST00000215378;ENSMUST00000215850;ENSMUST00000215118;ENSMUST00000213457;ENSMUST00000216657	48896675;48896685;48896714;48896765;48928051;48929585;48934978;48943514;48944520;48948976	48915209;48911876;48953810;48953817;48935385;48937194;48944400;48947073;48950457	235323	?;NM_001359739;NM_175482	protein_binding;nuclear_body;cell_population_proliferation;nucleoplasm;nucleus;hydrolase_activity;protein-containing_complex;cytosol;peptidase_activity;cysteine-type_peptidase_activity;proteolysis;ubiquitin-dependent_protein_catabolic_process;DNA_repair;cellular_response_to_DNA_damage_stimulus;thiol-dependent_deubiquitinase;protein_deubiquitination;Ras_protein_signal_transduction;response_to_ioni…	1210	1006	1296	913	920	1000	1183	1424	1647	2810	2551	1894	4365	8910	1623	1503	1133.22	1107.01	1256.34	1009.34	991.36	1139.36	1202.65	1330.5	1931.46	2583.66	2198.61	2222.23	3751.65	7337.65	1512.76	1384.68	1120.11	1132.84	1065.36	1266.58
ENSMUSG00000032285	Dnaja4	DnaJ_heat_shock_protein_family_(Hsp40)_member_A4	protein_coding	9	54606157	54623599	+	ENSMUST00000120452;ENSMUST00000154690;ENSMUST00000070070	54606157;54606798;54606843	54622045;54616620;54623599	58233	NM_001357875;NM_021422	positive_regulation_of_gene_expression;cytosol;ATP_binding;membrane;metal_ion_binding;Hsp70_protein_binding;unfolded_protein_binding;protein_folding;heat_shock_protein_binding;chaperone_binding;negative_regulation_of_endothelial_cell_migration;negative_regulation_of_inclusion_body_assembly;protein_refolding;response_to_heat	848	656	846	930	511	589	588	1093	631	1427	1494	690	2516	1857	1465	834	794.188	721.869	820.113	1028.13	550.636	671.081	597.768	1021.23	739.981	1312.06	1287.62	809.577	2162.46	1529.3	1365.49	768.346	758.028	924.123	610.858	809.502
ENSMUSG00000032295	Man2c1	mannosidase,_alpha,_class_2C,_member_1	protein_coding	9	57037974	57050006	+	ENSMUST00000161393;ENSMUST00000160147;ENSMUST00000162915;ENSMUST00000161663;ENSMUST00000161696;ENSMUST00000034836;ENSMUST00000160122;ENSMUST00000160584;ENSMUST00000159130;ENSMUST00000161182;ENSMUST00000162340;ENSMUST00000159954;ENSMUST00000161338;ENSMUST00000160042;ENSMUST00000160426;ENSMUST00000159101;ENSMUST00000159402;ENSMUST00000159843;ENSMUST00000159711;ENSMUST00000159496;ENSMUST00000162634;…	57037974;57038052;57038054;57038061;57038070;57038658;57042227;57042876;57044029;57045327;57045710;57046152;57046784;57047161;57047562;57047967;57048662	57041439;57050006;57044080;57047994;57042415;57049487;57038537;57045087;57046682;57049488;57042389;57044814;57044287;57045121;57048012;57047695;57047277;57047996;57049497;57048463;57049491	73744	?;NM_028636	?;nucleoplasm;cytoplasm;metal_ion_binding;catalytic_activity;hydrolase_activity;hydrolase_activity,_acting_on_glycosyl_bonds;metabolic_process;carbohydrate_metabolic_process;carbohydrate_binding;alpha-mannosidase_activity;mannose_metabolic_process;oligosaccharide_catabolic_process;mannosidase_activity	350	434	292	263	314	414	292	398	281	328	571	282	631	857	464	490	327.79	477.578	283.065	290.752	338.355	471.694	296.851	371.868	329.532	301.58	492.122	330.871	542.335	705.765	432.482	451.426	402.684	286.908	405.025	334.359
ENSMUSG00000032300	1700017B05Rik	RIKEN_cDNA_1700017B05_gene	protein_coding	9	57160400	57169895	-	ENSMUST00000034846;ENSMUST00000215298;ENSMUST00000214583;ENSMUST00000213199;ENSMUST00000215426;ENSMUST00000217657	57160400;57160893;57161159;57162875;57165967;57166057	57169895;57169830;57169882;57169884;57169880;57168792	74211	NM_028820	molecular_function;biological_process;cytosol	67	57	43	49	61	54	74	86	40	58	58	52	132	176	49	89	62.7483	62.7233	41.6842	54.1705	65.7315	61.5253	75.2294	80.3533	46.9085	53.3281	49.9879	61.0116	113.452	144.941	45.6716	81.9937	62.7358	47.9274	63.6284	77.7913
ENSMUSG00000032369	Plscr1	phospholipid_scramblase_1	protein_coding	9	92131803	92154331	+	ENSMUST00000093801;ENSMUST00000186364;ENSMUST00000187952	92131803;92132395;92148348	92154331;92154028;92154030	22038	NM_011636	nucleus;nucleolus;cytoplasm;cytosol;nucleoplasm;DNA_binding;positive_regulation_of_transcription_by_RNA_polymerase_II;membrane;integral_component_of_membrane;Golgi_apparatus;plasma_membrane;hydrolase_activity;perinuclear_region_of_cytoplasm;nuclease_activity;nucleic_acid_phosphodiester_bond_hydrolysis;zinc_ion_binding;magnesium_ion_binding;DNA-binding_transcription_activator_activity,_RNA_polymer…	31	31	15	3	15	8	14	15	37	23	40	34	320	1039	38	29	29.0328	34.1127	14.541	3.31656	16.1635	9.11486	14.2326	14.0151	43.3903	21.1474	34.4744	39.8922	275.035	855.648	35.4188	26.7171	31.5727	8.92879	12.6392	14.1238
ENSMUSG00000032380	Dapk2	death-associated_protein_kinase_2	protein_coding	9	66065505	66179524	+	ENSMUST00000034944;ENSMUST00000238682;ENSMUST00000129442;ENSMUST00000132987;ENSMUST00000129778	66065505;66065508;66065517;66128029;66175656	66179524;66164604;66129362;66176232;66178997	13143	NM_010019	protein_phosphorylation;cytoplasm;protein_kinase_activity;ATP_binding;transferase_activity;nucleotide_binding;Golgi_apparatus;nucleus;intracellular_membrane-bounded_organelle;cytoplasmic_vesicle;kinase_activity;phosphorylation;calmodulin_binding;protein_serine/threonine_kinase_activity;intracellular_signal_transduction;protein_serine/threonine/tyrosine_kinase_activity;protein_serine_kinase_activi…	235	272	205	297	140	229	301	408	243	543	525	362	1018	585	302	250	220.087	299.311	198.727	328.339	150.859	260.913	306	381.211	284.969	499.262	452.477	424.735	874.955	481.765	281.486	230.319	259.699	263.533	205.886	343.606
ENSMUSG00000032382	Snx1	sorting_nexin_1	protein_coding	9	65995415	66033869	-	ENSMUST00000034946;ENSMUST00000132841;ENSMUST00000143148;ENSMUST00000139872;ENSMUST00000137542;ENSMUST00000146893;ENSMUST00000145449	65995415;65996406;66001469;66003841;66004688;66011757;66016424	66032168;65998629;66003873;66008980;66033869;66013006;66032079	56440	NM_019727	membrane;Golgi_apparatus;protein_transport;intracellular_protein_transport;cell_projection;lamellipodium;phosphatidylinositol_binding;endosome_membrane;retrograde_transport,_endosome_to_Golgi;early_endosome_membrane;retromer_complex;epidermal_growth_factor_receptor_binding;insulin_receptor_binding;identical_protein_binding;protein_homodimerization_activity;protein_heterodimerization_activity;tran…	230	150	253	155	229	178	252	244	203	259	323	184	411	578	278	317	215.405	165.061	245.258	171.356	246.762	202.806	256.186	227.979	238.06	238.138	278.381	215.887	353.248	476	259.117	292.045	190.233	208.307	224.784	242.083
ENSMUSG00000032491	Nradd	neurotrophin_receptor_associated_death_domain	protein_coding	9	110450203	110453520	-	ENSMUST00000035069;ENSMUST00000196735;ENSMUST00000196876;ENSMUST00000197894	110450203;110450576;110450953;110451648	110453520;110452390;110453446;110453499	67169	NM_026012	nucleus;membrane;integral_component_of_membrane;plasma_membrane;signal_transduction;lamellipodium;cell_surface;apoptotic_process;protein_binding;positive_regulation_of_cell_death;nuclear_envelope_lumen;neuron_projection_membrane;neurotrophin_p75_receptor_binding;Rho_protein_signal_transduction;coreceptor_activity;death_receptor_activity;nerve_growth_factor_binding;in_utero_embryonic_development;b…	26	11	9	16	19	13	12	13	14	17	47	23	107	138	52	48	24.3501	12.1045	8.72461	17.6883	20.4737	14.8116	12.1994	12.1464	16.418	15.6307	40.5075	26.9859	91.9649	113.647	48.4678	44.2213	18.2273	13.2065	17.6427	12.1729
ENSMUSG00000032501	Trib1	tribbles_pseudokinase_1	protein_coding	15	59520199	59528948	+	ENSMUST00000067543;ENSMUST00000118228	59520199;59520502	59528948;59525538	?	NM_144549	nucleus;cytoplasm;response_to_lipopolysaccharide;RNA_polymerase_II-specific_DNA-binding_transcription_factor_binding;negative_regulation_of_DNA-binding_transcription_factor_activity;positive_regulation_of_proteasomal_ubiquitin-dependent_protein_catabolic_process;protein_kinase_inhibitor_activity;JNK_cascade;negative_regulation_of_smooth_muscle_cell_proliferation;ubiquitin_protein_ligase_binding;p…	354	248	358	336	307	370	486	724	291	459	503	357	526	1848	266	221	331.536	272.902	347.046	371.455	330.812	421.562	494.074	676.463	341.259	422.028	433.516	418.868	452.089	1521.88	247.932	203.602	302.219	359.25	376.187	585.268
ENSMUSG00000032503	Arpp21	cyclic_AMP-regulated_phosphoprotein,_21	protein_coding	9	111894159	112065006	-	ENSMUST00000162065;ENSMUST00000159432;ENSMUST00000162097;ENSMUST00000035085;ENSMUST00000159246;ENSMUST00000159451;ENSMUST00000159667;ENSMUST00000159055;ENSMUST00000161412;ENSMUST00000161138;ENSMUST00000162796;ENSMUST00000161097;ENSMUST00000160478;ENSMUST00000162082;ENSMUST00000161467;ENSMUST00000159220;ENSMUST00000159183;ENSMUST00000162533;ENSMUST00000160741;ENSMUST00000159444;ENSMUST00000163025;…	111894302;111894304;111894326;111894328;111894805;111945288;111983531;111984544;111990006;112004648;112008125;112008171;112008209;112010040;112010046;112010075;112011721;112011751;112011794;112012048;112014803;112016660;112016697;112016730;112016998;112033015;112009100;111894159	112014837;112063491;112064086;112061569;112016715;112046329;112063909;112046419;112062694;112046394;112062883;112016972;112017017;112016994;112016948;112015161;112015017;112015004;112060970;112062940;112065006;112017508;112017542;112046372;112016997;112016834	74100	NM_001362014;NM_001362030;NM_001362038;NM_001362016;NM_001362031;NM_001362039;NM_001362017;NM_001362032;NM_001362028;NM_001177616;NM_001362018;NM_001362033;NM_001362029;NM_001362041;NM_001362040;NM_001177617;NM_001177619;NM_001362019;NM_001177623;NM_001362004;NM_001177620;NM_001362007;NM_001362000;NM_001362001;NM_001362002;NM_001362003;NM_001362005;NM_001362006;NM_028755;NM_001177615;NM_001362008…	molecular_function;cytoplasm;nucleic_acid_binding;calmodulin_binding;cellular_response_to_heat	172	72	125	91	112	63	93	101	123	95	194	112	696	865	154	379	161.085	79.2295	121.175	100.602	120.687	71.7795	94.545	94.3684	144.244	87.3478	167.201	131.41	598.201	712.354	143.539	349.164	120.157	110.889	96.2334	94.4567
ENSMUSG00000032508	Myd88	myeloid_differentiation_primary_response_gene_88	protein_coding	9	119165000	119170477	-	ENSMUST00000035092;ENSMUST00000150837;ENSMUST00000139870	119165000;119165012;119168756	119169107;119169068;119170477	17874	NM_010851	protein_binding;nucleus;regulation_of_gene_expression;inflammatory_response;apoptotic_process;establishment_of_endothelial_intestinal_barrier;cytoplasm;postsynaptic_density;positive_regulation_of_cytokine_production_involved_in_inflammatory_response;response_to_lipopolysaccharide;3'-UTR-mediated_mRNA_stabilization;leukocyte_activation_involved_in_inflammatory_response;regulation_of_cell_populatio…	91	36	69	69	96	61	81	94	72	120	133	100	172	422	100	154	85.2253	39.6147	66.8887	76.2809	103.446	69.5008	82.3456	87.8281	84.4352	110.334	114.627	117.33	147.831	347.53	93.2074	141.877	62.42	71.5848	86.4735	85.0869
ENSMUSG00000032511	Scn5a	sodium_channel,_voltage-gated,_type_V,_alpha	protein_coding	9	119312474	119408082	-	ENSMUST00000117911;ENSMUST00000120420;ENSMUST00000138934;ENSMUST00000065196	119312476;119313390;119391603;119312474	119408082;119392569;119391744	20271	NM_021544;NM_001253860	membrane;integral_component_of_membrane;transmembrane_transport;plasma_membrane;ion_transport;ion_channel_activity;voltage-gated_ion_channel_activity;regulation_of_ion_transmembrane_transport;sodium_ion_transport;sodium_channel_activity;voltage-gated_sodium_channel_activity;cation_channel_activity;voltage-gated_sodium_channel_complex;calmodulin_binding;fibroblast_growth_factor_binding;enzyme_bind…	10	7	6	1	8	2	2	3	2	1	11	1	22	120	8	3	9.36542	7.70287	5.81641	1.10552	8.62052	2.27871	2.03323	2.80302	2.34542	0.91945	9.48047	1.1733	18.9087	98.8236	7.45659	2.76383	8.53414	3.46096	5.44962	2.41812
ENSMUSG00000032515	Csrnp1	cysteine-serine-rich_nuclear_protein_1	protein_coding	9	119800229	119813724	-	ENSMUST00000035101;ENSMUST00000215916;ENSMUST00000214058;ENSMUST00000213936;ENSMUST00000216929	119800229;119800231;119801147;119803327;119803420	119813509;119806401;119812089;119813724;119812845	215418	NM_001357561;NM_153287;NM_001357562;NM_001357560	post-embryonic_development;platelet-derived_growth_factor_receptor_signaling_pathway;nucleus;DNA_binding;positive_regulation_of_transcription_by_RNA_polymerase_II;regulation_of_transcription_by_RNA_polymerase_II;DNA-binding_transcription_factor_activity,_RNA_polymerase_II-specific;apoptotic_process;DNA-binding_transcription_factor_activity;skeletal_system_morphogenesis;roof_of_mouth_development;f…	101	117	173	144	162	275	185	391	135	322	112	96	189	954	173	97	94.5907	128.748	167.706	159.195	174.566	313.323	188.073	365.327	158.316	296.063	96.5284	112.637	162.443	785.648	161.249	89.364	111.669	163.451	243.944	276.7
ENSMUSG00000032530	Lyzl4	lysozyme-like_4	protein_coding	9	121406909	121471162	-	ENSMUST00000077706;ENSMUST00000120918;ENSMUST00000213757;ENSMUST00000125075;ENSMUST00000214592	121406909;121406915;121407115;121413153;121413156	121470632;121471162;121470564;121470592;121470637	69032	NM_026915;NM_001382835;NM_001357346	lysozyme_activity;cytoplasmic_vesicle;extracellular_region;cell_projection;extracellular_space;cilium;single_fertilization;motile_cilium;sperm_flagellum;acrosomal_vesicle;fusion_of_sperm_to_egg_plasma_membrane_involved_in_single_fertilization;fertilization	0	4	4	2	0	0	6	2	0	0	3	13	28	17	10	4	0	4.40164	3.8776	2.21104	0	0	6.09968	1.86868	0	0	2.58558	15.2529	24.0656	14	9.32074	3.68511	2.20082	3.04432	0	3.98418
ENSMUSG00000032712	Resf1	retroelement_silencing_factor_1	protein_coding	6	149210912	149237161	+	ENSMUST00000130664;ENSMUST00000046689;ENSMUST00000190785;ENSMUST00000189932;ENSMUST00000100765;ENSMUST00000137983;ENSMUST00000185930;ENSMUST00000203348;ENSMUST00000127680;ENSMUST00000187881;ENSMUST00000189837	149210912;149210926;149210954;149210972;149211071;149211226;149212914;149218832;149226154;149226956	149228169;149237161;149230475;149236428;149211953;149226987;149215864;149227465;149227271;149237156	67246	?;NM_026054;NM_001289662;NM_001289661	?;response_to_bacterium;nucleus;histone_methyltransferase_binding;positive_regulation_of_DNA_methylation-dependent_heterochromatin_assembly;negative_regulation_of_single_stranded_viral_RNA_replication_via_double_stranded_DNA_intermediate;gamma-tubulin_complex	207	172	341	232	151	217	177	281	250	225	221	167	545	1319	296	242	193.864	189.27	330.566	256.481	162.712	247.24	179.94	262.55	293.178	206.876	190.471	195.941	468.419	1086.24	275.894	222.949	191.567	293.523	204.976	221.245
ENSMUSG00000032802	Srxn1	sulfiredoxin_1_homolog_(S._cerevisiae)	protein_coding	2	151947436	151953296	+	ENSMUST00000137751;ENSMUST00000128882;ENSMUST00000041500	151947436;151947444	151951131;151951242;151953296	76650	?;NM_029688	?;nucleotide_binding;ATP_binding;oxidoreductase_activity;cellular_oxidant_detoxification;antioxidant_activity;oxidoreductase_activity,_acting_on_a_sulfur_group_of_donors;sulfiredoxin_activity;response_to_oxidative_stress;cytosol	379	325	465	488	284	832	703	1468	445	1025	632	661	843	1558	328	372	354.949	357.633	450.771	539.494	306.028	947.945	714.679	1371.61	521.857	942.437	544.696	775.551	724.546	1283.06	305.72	342.715	356.291	495.133	626.987	1043.15
ENSMUSG00000032812	Arap1	ArfGAP_with_RhoGAP_domain,_ankyrin_repeat_and_PH_domain_1	protein_coding	7	100997274	101061793	+	ENSMUST00000107010;ENSMUST00000137384;ENSMUST00000138628;ENSMUST00000133423;ENSMUST00000084896;ENSMUST00000084895;ENSMUST00000127873;ENSMUST00000152082;ENSMUST00000141083;ENSMUST00000148902;ENSMUST00000130016;ENSMUST00000134143;ENSMUST00000213314;ENSMUST00000098243;ENSMUST00000155754;ENSMUST00000153340;ENSMUST00000156017;ENSMUST00000125284;ENSMUST00000210162;ENSMUST00000124637	100997274;101010469;101010684;101011210;101022200;101027397;101027576;101032034;101032035;101033227;101034604;101034609;101034815;101043575;101043862;101045056;101047551;101050988;101053954;101057096	101061101;101022362;101022236;101022371;101061095;101060951;101035735;101034800;101034823;101035405;101035653;101036045;101043234;101061793;101045338;101047565;101048754;101058526;101054754;101060886	69710	NM_001040111;NM_001040112;NM_027180;NM_198096	cytosol;nucleoplasm;cytoplasm;membrane;Golgi_apparatus;metal_ion_binding;plasma_membrane;transcription_cis-regulatory_region_binding;signal_transduction;GTPase_activator_activity;intracellular_membrane-bounded_organelle;positive_regulation_of_GTPase_activity;Golgi_cisterna_membrane;cytoplasmic_vesicle;DNA-binding_transcription_factor_activity;positive_regulation_of_transcription,_DNA-templated;tr…	252	180	212	193	224	199	191	259	162	213	329	192	419	416	313	390	236.009	198.074	205.513	213.365	241.375	226.732	194.173	241.994	189.979	195.843	283.552	225.274	360.124	342.589	291.739	359.298	217.041	209.439	234.053	218.084
ENSMUSG00000032845	Alpk2	alpha-kinase_2	protein_coding	18	65398600	65527137	-	ENSMUST00000235298;ENSMUST00000035548;ENSMUST00000141250;ENSMUST00000182629	65398600;65407814;65496120	65437527;65527137;65482605;65526965	225638	?;NM_001037294	ATP_binding;protein_phosphorylation;transferase_activity;protein_serine/threonine_kinase_activity;kinase_activity;phosphorylation;regulation_of_gene_expression;cardiac_muscle_cell_development;regulation_of_apoptotic_process;heart_morphogenesis;membrane;plasma_membrane;basolateral_plasma_membrane;protein_serine/threonine/tyrosine_kinase_activity;protein_serine_kinase_activity;establishment_of_cell…	591	601	702	613	479	742	578	966	344	483	502	498	947	2202	428	432	553.496	661.346	680.519	677.684	516.154	845.403	587.602	902.573	403.413	444.095	432.654	584.303	813.932	1813.41	398.928	397.992	607.421	679.102	680.778	745.088
ENSMUSG00000033039	Micall1	microtubule_associated_monooxygenase,_calponin_and_LIM_domain_containing_-like_1	protein_coding	15	78993098	79021100	+	ENSMUST00000229113;ENSMUST00000040320;ENSMUST00000229031;ENSMUST00000229048;ENSMUST00000229004;ENSMUST00000229694;ENSMUST00000230779;ENSMUST00000230202	78993098;78993164;78993183;78993354;78993530;79009252;79015886;79015921	79009509;79021100;79021096;79000484;79006973;79017487;79017390;79017684	27008	?;NM_177461	?;membrane;metal_ion_binding;endosome;protein_transport;endosome_membrane;protein_binding;late_endosome;late_endosome_membrane;small_GTPase_binding;identical_protein_binding;endocytosis;extrinsic_component_of_membrane;phosphatidic_acid_binding;cellular_response_to_nerve_growth_factor_stimulus;endocytic_recycling;recycling_endosome_membrane;neuron_projection_development;receptor-mediated_endocytos…	71	112	64	57	64	186	103	141	66	150	136	67	777	419	199	196	66.4945	123.246	62.0417	63.0146	68.9642	211.92	104.711	131.742	77.399	137.918	117.213	78.6111	667.82	345.059	185.483	180.57	94.8702	62.5282	140.442	118.227
ENSMUSG00000033047	Eif3l	eukaryotic_translation_initiation_factor_3,_subunit_L	protein_coding	15	78959379	78978605	+	ENSMUST00000040518;ENSMUST00000229338;ENSMUST00000229310;ENSMUST00000230032	78959379;78959448;78959458;78967249	78978605;78966693;78961152	223691	NM_145139	protein_binding;nucleolus;nucleoplasm;cytoplasm;translation;translation_initiation_factor_activity;translational_initiation;eukaryotic_translation_initiation_factor_3_complex;fibrillar_center;formation_of_cytoplasmic_translation_initiation_complex;cytoplasmic_translational_initiation;viral_translational_termination-reinitiation;eukaryotic_43S_preinitiation_complex;eukaryotic_48S_preinitiation_com…	1082	1186	1118	926	939	1181	948	1103	746	1171	1275	1105	1973	2628	1103	1423	1013.34	1305.09	1083.79	1023.71	1011.83	1345.58	963.749	1030.58	874.843	1076.68	1098.87	1296.5	1695.76	2164.24	1028.08	1310.98	1159.21	1053.75	1178.71	997.164
ENSMUSG00000033295	Ptprf	protein_tyrosine_phosphatase,_receptor_type,_F	protein_coding	4	118065410	118148602	-	ENSMUST00000049074;ENSMUST00000123484;ENSMUST00000150096;ENSMUST00000124758;ENSMUST00000127616;ENSMUST00000143348;ENSMUST00000222620	118065410;118066186;118066202;118066207;118067057;118083355;118093570	118148602;118074877;118093642;118093213;118067938;118088297;118148471	19268	NM_011213	protein-containing_complex_binding;negative_regulation_of_insulin_receptor_signaling_pathway;cell_migration;negative_regulation_of_cell_population_proliferation;membrane;integral_component_of_membrane;hydrolase_activity;phosphatase_activity;plasma_membrane;intracellular_membrane-bounded_organelle;phosphoprotein_phosphatase_activity;protein_tyrosine_phosphatase_activity;protein_dephosphorylation;d…	43	88	44	25	29	46	27	51	13	21	52	17	160	81	53	106	40.2713	96.836	42.6536	27.638	31.2494	52.4104	27.4485	47.6514	15.2452	19.3085	44.8168	19.9461	137.518	66.7059	49.3999	97.6555	68.5537	35.1458	41.8299	37.55
ENSMUSG00000033373	Fntb	farnesyltransferase,_CAAX_box,_beta	protein_coding	12	76812363	76968186	+	ENSMUST00000125842;ENSMUST00000137826;ENSMUST00000041008;ENSMUST00000151864;ENSMUST00000123887;ENSMUST00000154743;ENSMUST00000136939;ENSMUST00000130605	76812363;76812372;76884188;76884207;76887069;76933832;76956260;76956766	76967433;76967005;76968186;76891463;76934579;76957020;76957099;76961425	110606	?;NM_145927	zinc_ion_binding;positive_regulation_of_transcription,_DNA-templated;transferase_activity;metal_ion_binding;catalytic_activity;prenyltransferase_activity;protein_prenyltransferase_activity;protein_farnesyltransferase_activity;protein_farnesylation;protein_farnesyltransferase_complex;multicellular_organism_development;positive_regulation_of_cell_cycle;positive_regulation_of_fibroblast_proliferatio…	237	207	265	255	249	272	279	308	240	365	401	270	480	647	249	326	221.96	227.785	256.891	281.908	268.314	309.905	283.635	287.777	281.451	335.599	345.606	316.791	412.553	532.824	232.086	300.337	224.873	269.399	289.109	285.706
ENSMUSG00000033486	Catsper2	cation_channel,_sperm_associated_2	protein_coding	2	121223112	121244273	-	ENSMUST00000154604;ENSMUST00000038073;ENSMUST00000146521;ENSMUST00000123982	121223112;121224836;121224838;121240707	121244090;121244273;121227936;121242771	212670	?;NM_153075	calcium_activated_cation_channel_activity;flagellated_sperm_motility;ion_transmembrane_transport;cation_transmembrane_transport;CatSper_complex;membrane;integral_component_of_membrane;transmembrane_transport;ion_transport;ion_channel_activity	64	71	51	47	62	68	54	56	39	54	99	50	157	176	82	54	59.9387	78.1291	49.4394	51.9594	66.809	77.4763	54.8971	52.3231	45.7357	49.6503	85.3242	58.665	134.939	144.941	76.43	49.749	69.0339	50.6994	72.1427	53.6101
ENSMUSG00000033538	Casp4	caspase_4,_apoptosis-related_cysteine_peptidase	protein_coding	9	5308828	5336783	+	ENSMUST00000162846;ENSMUST00000027012;ENSMUST00000160064;ENSMUST00000152651;ENSMUST00000160521;ENSMUST00000159461;ENSMUST00000163086	5308828;5308849;5308860;5308865;5321399;5323348	5323713;5336783;5328357;5329253;5321740;5336089;5327241	12363	?;NM_007609;NM_001379320;NM_001379319;NM_001379322;NM_001379321;NM_001379323;NM_001379318	cysteine-type_endopeptidase_activity;proteolysis;mitochondrion;cytosol;cytoplasm;membrane;hydrolase_activity;endoplasmic_reticulum;endoplasmic_reticulum_membrane;defense_response_to_bacterium;protein-containing_complex;peptidase_activity;cysteine-type_peptidase_activity;plasma_membrane;extracellular_region;immune_system_process;programmed_cell_death;regulation_of_apoptotic_process;protein_binding…	19	31	27	19	35	60	10	34	63	54	41	79	118	222	48	43	17.7943	34.1127	26.1738	21.0049	37.7148	68.3614	10.1661	31.7676	73.8808	49.6503	35.3363	92.6907	101.419	182.824	44.7395	39.615	25.9535	23.5894	53.0381	20.9669
ENSMUSG00000033581	Igf2bp2	insulin-like_growth_factor_2_mRNA_binding_protein_2	protein_coding	16	21877759	21982049	-	ENSMUST00000100052;ENSMUST00000129913;ENSMUST00000134188;ENSMUST00000231926;ENSMUST00000115379;ENSMUST00000124318;ENSMUST00000146885;ENSMUST00000151087;ENSMUST00000232504;ENSMUST00000125926;ENSMUST00000127696	21877759;21877805;21877824;21878210;21880116;21894768;21902692;21906278;21970214;21979631	21982049;21981769;21907868;21940024;21980200;21882447;21897868;21955959;21939986;21981742;21981725	319765	NM_183029	mRNA_3'-UTR_binding;nucleus;cytoplasm;cytosol;nucleic_acid_binding;RNA_binding;mRNA_binding;cytoskeleton;regulation_of_translation;mRNA_transport;regulation_of_gene_expression;P-body;nervous_system_development;cytoplasmic_stress_granule;N6-methyladenosine-containing_RNA_binding;mRNA_5'-UTR_binding;regulation_of_RNA_metabolic_process;CRD-mediated_mRNA_stabilization	8	20	18	27	9	10	6	40	31	34	22	19	118	420	27	44	7.49234	22.0082	17.4492	29.849	9.69808	11.3936	6.09968	37.3736	36.3541	31.2613	18.9609	22.2927	101.419	345.883	25.166	40.5362	14.7503	23.6491	10.5458	21.7367
ENSMUSG00000033633	Clec18a	C-type_lectin_domain_family_18,_member_A	protein_coding	8	111785552	111819058	-	ENSMUST00000190778;ENSMUST00000191469;ENSMUST00000191030;ENSMUST00000188466;ENSMUST00000039597;ENSMUST00000186384;ENSMUST00000190222	111785552;111796129;111796130	111808720;111808494;111819058	353287	?;NM_181549	?;biological_process;extracellular_space;extracellular_region;carbohydrate_binding;polysaccharide_binding	20	5	9	2	21	9	4	7	2	5	16	4	45	55	16	12	18.7308	5.50205	8.72461	2.21104	22.6289	10.2542	4.06645	6.54039	2.34542	4.59725	13.7898	4.6932	38.6768	45.2942	14.9132	11.0553	12.1164	5.46782	16.4415	5.30342
ENSMUSG00000033644	Piwil2	piwi-like_RNA-mediated_gene_silencing_2	protein_coding	14	70609926	70666832	-	ENSMUST00000048129;ENSMUST00000226229;ENSMUST00000226426	70609926;70648583;70663958	70666543;70666832;70666513	57746	NM_001364321;NM_021308	protein_binding;nucleus;RNA_phosphodiester_bond_hydrolysis,_endonucleolytic;cytoplasm;metal_ion_binding;hydrolase_activity;nucleic_acid_binding;RNA_binding;nuclease_activity;nucleic_acid_phosphodiester_bond_hydrolysis;meiotic_cell_cycle;cell_differentiation;spermatogenesis;gene_silencing_by_RNA;regulation_of_translation;negative_regulation_of_transposition;piRNA_biosynthetic_process;rhythmic_proc…	51	69	44	22	38	59	31	29	71	57	81	40	109	140	41	67	47.7636	75.9282	42.6536	24.3214	40.9475	67.2221	31.515	27.0959	83.2625	52.4087	69.8107	46.932	93.6838	115.294	38.215	61.7256	61.8459	33.4875	54.0848	29.3054
ENSMUSG00000033732	Sf3b3	splicing_factor_3b,_subunit_3	protein_coding	8	111536871	111573419	-	ENSMUST00000042012;ENSMUST00000212515;ENSMUST00000212182;ENSMUST00000212613;ENSMUST00000212843	111536871;111551067;111558114;111567200;111571951	111573408;111573419;111565228;111571689;111573359	101943	NM_133953	nucleus;nucleolus;protein-containing_complex_binding;nucleoplasm;spliceosomal_complex;nucleic_acid_binding;mRNA_processing;RNA_splicing;mRNA_splicing,_via_spliceosome;catalytic_step_2_spliceosome;regulation_of_DNA_repair;negative_regulation_of_protein_catabolic_process;monoubiquitinated_histone_deubiquitination;monoubiquitinated_histone_H2A_deubiquitination;U2-type_spliceosomal_complex;U2_snRNP;U…	354	403	361	328	315	332	414	437	377	495	536	290	587	1191	324	443	331.536	443.465	349.954	362.611	339.433	378.267	420.878	408.307	442.112	455.128	461.957	340.257	504.517	980.824	301.992	408.126	387.5	356.282	358.85	414.592
ENSMUSG00000034006	Slc66a2	solute_carrier_family_66_member_2	protein_coding	18	80296507	80335940	+	ENSMUST00000131780;ENSMUST00000157056;ENSMUST00000123750;ENSMUST00000144468;ENSMUST00000129043;ENSMUST00000151677;ENSMUST00000134545;ENSMUST00000140594;ENSMUST00000070135;ENSMUST00000155039;ENSMUST00000091798	80296507;80296557;80298460;80299051;80299499;80299503;80299522;80299533;80306055;80299521	80335852;80326600;80335940;80327286;80335931;80318366;80335929;80335927;80306700;80335939	66943	?;NM_001164420;NM_001164422;NM_001164424;NM_001164423;NM_001164421;NM_025861	molecular_function;membrane;integral_component_of_membrane;cytosol;endosome;retrograde_transport,_endosome_to_Golgi;trans-Golgi_network;phospholipid_translocation	297	241	342	233	251	153	321	283	237	400	515	372	1304	2068	367	488	278.153	265.199	331.535	257.586	270.469	174.322	326.333	264.419	277.933	367.78	443.858	436.468	1120.77	1703.06	342.071	449.584	271.676	294.561	222.395	295.376
ENSMUSG00000034024	Cct2	chaperonin_containing_Tcp1,_subunit_2_(beta)	protein_coding	10	116886906	116899719	-	ENSMUST00000047672;ENSMUST00000219690;ENSMUST00000218502;ENSMUST00000219036;ENSMUST00000219573;ENSMUST00000218719;ENSMUST00000218059	116886906;116886911;116890804;116896551;116896714;116897251;116897410	116899719;116890806;116893729;116899280;116899668;116899664	?	NM_007636;NM_001358767	cytosol;positive_regulation_of_telomere_maintenance_via_telomerase;cytoplasm;ATP_binding;nucleotide_binding;unfolded_protein_binding;protein_folding;ATP_hydrolysis_activity;toxin_transport;microtubule;chaperonin-containing_T-complex;positive_regulation_of_telomerase_activity;myelin_sheath;ubiquitin_protein_ligase_binding;cell_body;binding_of_sperm_to_zona_pellucida;protein_stabilization;protein_f…	2277	1950	2539	1947	2224	1976	2509	2051	2606	2666	3046	2462	3655	5405	2035	2544	2132.51	2145.8	2461.31	2152.45	2396.5	2251.37	2550.68	1916.33	3056.09	2451.25	2625.23	2888.66	3141.42	4451.18	1896.77	2343.73	2139.15	2306.88	2323.94	2233.51
ENSMUSG00000034120	Srsf2	serine_and_arginine-rich_splicing_factor_2	protein_coding	11	116740727	116743920	-	ENSMUST00000092404;ENSMUST00000138484;ENSMUST00000176834;ENSMUST00000136914;ENSMUST00000177429;ENSMUST00000190993	116740727;116740730;116740732;116740870;116740934;116740880	116743920;116743045;116742912;116743898;116742397	20382	NM_011358	protein_binding;nucleus;nuclear_speck;cytosol;nucleoplasm;nucleic_acid_binding;RNA_binding;mRNA_processing;RNA_splicing;cytoplasm;mRNA_splicing,_via_spliceosome;regulation_of_alternative_mRNA_splicing,_via_spliceosome;spliceosomal_complex;protein_kinase_C_binding;perichromatin_fibrils;pre-mRNA_binding;mitotic_cell_cycle;response_to_vitamin_E;interchromatin_granule	959	826	672	563	700	734	830	1032	897	828	1249	765	1269	1481	884	788	898.144	908.938	651.437	622.408	754.295	836.288	843.789	964.24	1051.92	761.305	1076.46	897.574	1090.69	1219.65	823.953	725.967	903.541	636.923	795.292	904.014
ENSMUSG00000034121	Mks1	MKS_transition_zone_complex_subunit_1	protein_coding	11	87744041	87754629	+	ENSMUST00000038196;ENSMUST00000130135;ENSMUST00000153729;ENSMUST00000149256;ENSMUST00000135369	87744041;87744053;87744491;87747389;87752763	87754629;87750139;87748117;87754087	380718	NM_001039684	protein_binding;motile_cilium_assembly;embryonic_brain_development;cytoplasm;common_bile_duct_development;microtubule_organizing_center;cell_projection_organization;cytoskeleton;cell_projection;membrane;cilium;cilium_assembly;centrosome;centriole;determination_of_left/right_symmetry;neural_tube_closure;ciliary_basal_body;cardiac_septum_morphogenesis;embryonic_skeletal_system_development;embryonic…	58	59	27	38	49	55	48	57	18	42	99	45	100	123	52	49	54.3194	64.9242	26.1738	42.0098	52.8007	62.6646	48.7974	53.2574	21.1088	38.6169	85.3242	52.7985	85.9485	101.294	48.4678	45.1426	59.6218	34.0918	57.7327	51.0274
ENSMUSG00000034154	Ino80	INO80_complex_subunit	protein_coding	2	119203523	119308168	-	ENSMUST00000049920;ENSMUST00000110808;ENSMUST00000138707	119203523;119233190;119263775	119308168;119308094;119270161	68142	NM_026574	nuclear_body;nucleus;positive_regulation_of_transcription_by_RNA_polymerase_II;positive_regulation_of_cell_growth;chromatin_remodeling;regulation_of_cell_cycle;cytosol;nucleoplasm;DNA_binding;cytoplasm;ATP_binding;hydrolase_activity;nucleotide_binding;ATP_hydrolysis_activity;histone_binding;ATP-dependent_chromatin_remodeler_activity;chromosome;DNA_repair;cellular_response_to_DNA_damage_stimulus;I…	369	329	315	314	338	442	517	530	368	575	581	299	624	922	425	441	345.584	362.035	305.361	347.133	364.217	503.596	525.589	495.201	431.558	528.684	500.741	350.817	536.318	759.295	396.131	406.284	353.809	326.247	433.906	510.395
ENSMUSG00000034258	Flvcr2	feline_leukemia_virus_subgroup_C_cellular_receptor_2	protein_coding	12	85793313	85860359	+	ENSMUST00000040461;ENSMUST00000221585	85793313;85821604	85860359;85851148	217721	NM_145447	membrane;integral_component_of_membrane;transmembrane_transport;transmembrane_transporter_activity;heme_transmembrane_transporter_activity;heme_binding;heme_transport	9	9	9	8	7	8	11	4	10	10	30	16	46	94	17	17	8.42888	9.90368	8.72461	8.84416	7.54295	9.11486	11.1827	3.73736	11.7271	9.1945	25.8558	18.7728	39.5363	77.4118	15.8453	15.6617	9.16628	8.78438	8.32891	7.46005
ENSMUSG00000034361	Cpne2	copine_II	protein_coding	8	95259618	95297159	+	ENSMUST00000048653;ENSMUST00000156894;ENSMUST00000136550;ENSMUST00000109537;ENSMUST00000212550;ENSMUST00000156377	95259618;95259667;95259695;95282142;95289278	95297159;95275455;95276451;95297018;95290684;95296742	234577	NM_153507	nucleus;cytoplasm;membrane;metal_ion_binding;plasma_membrane;calcium-dependent_phospholipid_binding;cellular_response_to_calcium_ion	128	128	161	193	111	180	121	179	490	1410	4185	3090	6262	11545	703	1550	119.877	140.852	156.074	213.365	119.61	205.084	123.01	167.247	574.629	1296.43	3606.89	3625.5	5382.09	9507.66	655.248	1427.98	130.365	184.719	162.347	145.129
ENSMUSG00000034765	Dusp5	dual_specificity_phosphatase_5	protein_coding	19	53517540	53530862	+	ENSMUST00000038287	53517540	53530862	240672	NM_001085390	nucleus;hydrolase_activity;phosphatase_activity;phosphoprotein_phosphatase_activity;protein_tyrosine_phosphatase_activity;protein_dephosphorylation;dephosphorylation;cytoplasm;protein_serine/threonine_phosphatase_activity;protein_serine_phosphatase_activity;protein_threonine_phosphatase_activity;negative_regulation_of_transcription,_DNA-templated;protein_tyrosine/serine/threonine_phosphatase_acti…	23	10	14	22	5	53	18	42	7	55	15	24	95	424	13	33	21.5405	11.0041	13.5716	24.3214	5.38782	60.3859	18.299	39.2423	8.20898	50.5698	12.9279	28.1592	81.651	349.177	12.117	30.4022	16.2723	18.9465	32.8869	28.7707
ENSMUSG00000034917	Tjp3	tight_junction_protein_3	protein_coding	10	81109041	81127415	-	ENSMUST00000045744;ENSMUST00000219479;ENSMUST00000218520;ENSMUST00000218484;ENSMUST00000219958;ENSMUST00000218966	81109041;81109062;81114458;81117021;81118611;81118833	81127101;81127415;81115951;81121603;81127049;81121615	27375	NM_013769;NM_001282096;NM_001282095	membrane;plasma_membrane;bicellular_tight_junction;tight_junction;nucleus;nucleoplasm;cell_junction;protein_binding	0	2	0	0	2	0	0	0	1	4	51	44	757	611	55	86	0	2.20082	0	0	2.15513	0	0	0	1.17271	3.6778	43.9549	51.6252	650.63	503.177	51.2641	79.2299	1.10041	0	1.07756	0
ENSMUSG00000034928	Rnf44	ring_finger_protein_44	protein_coding	13	54827212	54841720	-	ENSMUST00000125871;ENSMUST00000037422;ENSMUST00000134862;ENSMUST00000150806;ENSMUST00000128257;ENSMUST00000145215;ENSMUST00000126717;ENSMUST00000129881;ENSMUST00000128038;ENSMUST00000125927;ENSMUST00000122935;ENSMUST00000134177;ENSMUST00000145397;ENSMUST00000146931;ENSMUST00000123333;ENSMUST00000144052;ENSMUST00000150626;ENSMUST00000177950	54827214;54827223;54827227;54829378;54830460;54830865;54830941;54831298;54831423;54831519;54831573;54831777;54831805;54831843;54831854;54831863;54827212	54835907;54841660;54841720;54836001;54836072;54831885;54841659;54835467;54832220;54836013;54836070;54836087;54841625;54835621;54835066;54841663;54836086	105239	NM_001146026;NM_001146025;NM_001146027;NM_134064	metal_ion_binding	469	343	501	473	387	387	464	589	368	573	632	424	726	1022	487	450	439.238	377.44	485.67	522.911	417.018	440.931	471.708	550.327	431.558	526.845	544.696	497.479	623.986	841.648	453.92	414.575	408.339	504.29	428.974	511.018
ENSMUSG00000034947	Tmem106a	transmembrane_protein_106A	protein_coding	11	101473068	101482614	+	ENSMUST00000039581;ENSMUST00000100403;ENSMUST00000143045;ENSMUST00000107194;ENSMUST00000128614;ENSMUST00000128659	101473068;101473070;101473083;101473126;101476823	101482614;101480260;101479766;101479721;101481592	217203	NM_001359327;NM_144830;NM_001359326;NM_001359325	molecular_function;membrane;integral_component_of_membrane;plasma_membrane;immune_system_process;innate_immune_response;positive_regulation_of_tumor_necrosis_factor_production;positive_regulation_of_interleukin-6_production;positive_regulation_of_I-kappaB_kinase/NF-kappaB_signaling;positive_regulation_of_MAPK_cascade;positive_regulation_of_MHC_class_II_biosynthetic_process;positive_regulation_of_…	30	10	20	21	27	31	28	35	26	49	32	31	70	129	41	54	28.0963	11.0041	19.388	23.2159	29.0943	35.3201	28.4652	32.7019	30.4905	45.0531	27.5795	36.3723	60.1639	106.235	38.215	49.749	19.5502	21.302	32.2072	30.5835
ENSMUSG00000034993	Vat1	vesicle_amine_transport_1	protein_coding	11	101349571	101357056	-	ENSMUST00000040430	101349571	101357056	26949	NM_012037	cytoplasm;membrane;zinc_ion_binding;oxidoreductase_activity;mitochondrion;mitochondrial_outer_membrane;negative_regulation_of_mitochondrial_fusion	255	216	221	198	228	213	145	290	169	227	254	182	412	677	310	446	238.818	237.688	214.238	218.893	245.685	242.683	147.409	270.959	198.188	208.715	218.913	213.541	354.108	557.53	288.943	410.89	238.253	216.565	244.184	209.184
ENSMUSG00000035021	Baz1a	bromodomain_adjacent_to_zinc_finger_domain_1A	protein_coding	12	54939774	55061133	-	ENSMUST00000173433;ENSMUST00000173453;ENSMUST00000174225;ENSMUST00000173176;ENSMUST00000172875;ENSMUST00000173177;ENSMUST00000173529;ENSMUST00000038926	54940336;54940958;54969877;54987144;55001503;55022021;55022036;54939774	55033292;54941939;54977124;54990837;55061133;55032721;55045887;55033121	217578	NM_013815	nucleus;metal_ion_binding;intracellular_membrane-bounded_organelle;chromatin_remodeling;protein_binding;nucleosome_assembly;nucleosome_positioning;regulation_of_DNA_replication;nucleosome_mobilization;nuclear_chromosome;positive_regulation_of_DNA_replication;DNA-dependent_DNA_replication;pericentric_heterochromatin;ACF_complex;CHRAC	71	58	61	45	64	67	79	85	69	139	122	79	250	284	95	113	66.4945	63.8237	59.1335	49.7484	68.9642	76.3369	80.3124	79.419	80.9171	127.804	105.147	92.6907	214.871	233.883	88.547	104.104	65.1591	54.4409	72.6505	79.8657
ENSMUSG00000035049	Rrp12	ribosomal_RNA_processing_12_homolog	protein_coding	19	41851290	41884612	-	ENSMUST00000038677	41851290	41884612	107094	NM_199447	nucleolus;cytosol;nucleus;membrane;integral_component_of_membrane;plasma_membrane;intracellular_membrane-bounded_organelle;nuclear_membrane;rRNA_processing	621	589	690	667	494	750	898	1013	856	1461	927	724	1636	2634	712	804	581.593	648.141	668.887	737.382	532.317	854.518	912.918	946.488	1003.84	1343.32	798.945	849.469	1406.12	2169.18	663.637	740.707	614.867	703.134	693.417	929.703
ENSMUSG00000035109	Shc4	SHC_(Src_homology_2_domain_containing)_family,_member_4	protein_coding	2	125469367	125566068	-	ENSMUST00000042246;ENSMUST00000110480;ENSMUST00000110477;ENSMUST00000157002	125469367;125470985;125533830	125565307;125515552;125515422;125566068	271849	NM_199022	positive_regulation_of_cell_population_proliferation;regulation_of_gene_expression;apoptotic_process;stem_cell_differentiation;membrane;cell_junction;plasma_membrane;synapse;postsynaptic_membrane;intracellular_signal_transduction;receptor_tyrosine_kinase_binding;protein_kinase_binding;protein_domain_specific_binding;transmembrane_receptor_protein_tyrosine_kinase_signaling_pathway	30	79	32	13	20	19	16	50	29	13	36	18	160	142	41	45	28.0963	86.9323	31.0208	14.3718	21.5513	21.6478	16.2658	46.7171	34.0086	11.9529	31.027	21.1194	137.518	116.941	38.215	41.4575	57.5143	22.6963	21.5995	31.4914
ENSMUSG00000035152	Ap2b1	adaptor-related_protein_complex_2,_beta_1_subunit	protein_coding	11	83189850	83295861	+	ENSMUST00000176944;ENSMUST00000018875;ENSMUST00000132178;ENSMUST00000176430;ENSMUST00000065692;ENSMUST00000142680;ENSMUST00000176523	83189850;83193309;83193529;83193560;83193600;83193778;83199064	83223884;83295861;83235406;83289423;83293838;83207341;83293470	71770	?;NM_001035854;NM_027915	membrane;protein_transport;intracellular_protein_transport;vesicle-mediated_transport;endomembrane_system;membrane_coat;protein_binding;protein-containing_complex_binding;cytoplasm;plasma_membrane;clathrin_binding;clathrin_adaptor_complex;endocytosis;presynapse;glutamatergic_synapse;kidney_development;heart_development;cardiac_septum_development;aorta_development;coronary_vasculature_development;…	766	692	852	666	729	707	924	944	738	897	982	577	1165	1323	679	669	717.391	761.483	825.93	736.276	785.545	805.525	939.35	882.018	865.461	824.747	846.347	676.994	1001.3	1089.53	632.878	616.335	739.437	781.103	795.535	910.684
ENSMUSG00000035199	Arl6ip5	ADP-ribosylation_factor-like_6_interacting_protein_5	protein_coding	6	97187650	97210276	+	ENSMUST00000044681	97187650	97210276	?	NM_022992	protein_binding;cytoplasm;membrane;integral_component_of_membrane;plasma_membrane;endoplasmic_reticulum;endoplasmic_reticulum_membrane;cytoskeleton;protein_localization_to_plasma_membrane;positive_regulation_of_apoptotic_process;negative_regulation_of_mitochondrial_membrane_potential;protein_C-terminus_binding;positive_regulation_of_stress-activated_MAPK_cascade;positive_regulation_of_cysteine-ty…	2359	1534	2442	1851	2233	1322	2464	2057	2167	2584	3242	2257	4603	5986	2347	2938	2209.3	1688.03	2367.28	2046.32	2406.2	1506.23	2504.93	1921.94	2541.27	2375.86	2794.15	2648.14	3956.21	4929.65	2187.58	2706.71	1948.67	2206.8	1956.22	2213.44
ENSMUSG00000035237	Lcat	lecithin_cholesterol_acyltransferase	protein_coding	8	106666183	106670014	-	ENSMUST00000038896	106666183	106670014	16816	NM_008490	cholesterol_homeostasis;transferase_activity;extracellular_space;hydrolase_activity;O-acyltransferase_activity;acyltransferase_activity;extracellular_region;lipid_metabolic_process;steroid_metabolic_process;cholesterol_metabolic_process;response_to_glucocorticoid;high-density_lipoprotein_particle;1-alkyl-2-acetylglycerophosphocholine_esterase_activity;phospholipid_metabolic_process;reverse_choles…	8	13	5	7	7	7	6	6	7	6	26	11	21	67	21	18	7.49234	14.3053	4.847	7.73864	7.54295	7.9755	6.09968	5.60605	8.20898	5.5167	22.4084	12.9063	18.0492	55.1765	19.5735	16.583	10.8988	6.29282	7.75923	5.85286
ENSMUSG00000035352	Ccl12	chemokine_(C-C_motif)_ligand_12	protein_coding	11	81992671	81994226	+	ENSMUST00000000194;ENSMUST00000124916	81992671;81992678	81994226;81994193	20293	NM_011331	inflammatory_response;negative_regulation_of_neuron_apoptotic_process;protein_kinase_B_signaling;negative_regulation_of_G1/S_transition_of_mitotic_cell_cycle;signal_transduction;extracellular_region;extracellular_space;regulation_of_catalytic_activity;cytokine_activity;G_protein-coupled_receptor_signaling_pathway;protein_phosphorylation;immune_response;chemotaxis;cellular_response_to_interferon-g…	3	0	0	0	0	0	2	0	0	0	2	3	11	43	0	1	2.80963	0	0	0	0	0	2.03323	0	0	0	1.72372	3.5199	9.45433	35.4118	0	0.921278	1.40481	0	0	1.01661
ENSMUSG00000035356	Nfkbiz	nuclear_factor_of_kappa_light_polypeptide_gene_enhancer_in_B_cells_inhibitor,_zeta	protein_coding	16	55631738	55659262	-	ENSMUST00000114458;ENSMUST00000036273;ENSMUST00000114457;ENSMUST00000231463;ENSMUST00000139373;ENSMUST00000096026	55631738;55638109;55645029;55631741	55642501;55659262;55638878;55659217	80859	NM_001159394;NM_030612;NM_001159395	nucleus;nuclear_speck;inflammatory_response;regulation_of_gene_expression;protein_binding;positive_regulation_of_inflammatory_response;T_cell_receptor_signaling_pathway;cytoplasmic_ribonucleoprotein_granule;positive_regulation_of_T-helper_17_cell_differentiation	54	57	20	23	53	100	39	94	39	59	52	27	97	220	65	49	50.5733	62.7233	19.388	25.427	57.1109	113.936	39.6479	87.8281	45.7357	54.2476	44.8168	31.6791	83.37	181.177	60.5848	45.1426	56.6483	22.4075	85.5233	63.738
ENSMUSG00000035373	Ccl7	chemokine_(C-C_motif)_ligand_7	protein_coding	11	81936538	81938351	+	ENSMUST00000021011	81936538	81938351	20306	NM_013654	cellular_response_to_ethanol;signal_transduction;extracellular_region;extracellular_space;cytokine_activity;G_protein-coupled_receptor_signaling_pathway;heparin_binding;immune_response;inflammatory_response;chemokine_activity;chemotaxis;cellular_response_to_interferon-gamma;positive_regulation_of_GTPase_activity;cytoskeleton_organization;regulation_of_cell_shape;CCR1_chemokine_receptor_binding;re…	7	2	11	4	0	9	2	17	6	3	9	12	60	401	5	16	6.55579	2.20082	10.6634	4.42208	0	10.2542	2.03323	15.8838	7.03627	2.75835	7.75675	14.0796	51.5691	330.236	4.66037	14.7404	4.37831	7.54275	5.12711	8.95851
ENSMUSG00000035385	Ccl2	chemokine_(C-C_motif)_ligand_2	protein_coding	11	81926397	81928279	+	ENSMUST00000000193;ENSMUST00000124479	81926397;81926436	81928279;81928276	20296	NM_011333	response_to_wounding;protein_binding;response_to_bacterium;synapse;inflammatory_response;negative_regulation_of_neuron_apoptotic_process;protein_kinase_B_signaling;cytoplasm;transforming_growth_factor_beta_receptor_signaling_pathway;negative_regulation_of_G1/S_transition_of_mitotic_cell_cycle;extracellular_region;extracellular_space;perinuclear_region_of_cytoplasm;heparin_binding;cytokine_activit…	11	1	18	13	14	32	5	21	4	6	10	22	53	272	16	12	10.302	1.10041	17.4492	14.3718	15.0859	36.4594	5.08306	19.6212	4.69085	5.5167	8.61861	25.8126	45.5527	224	14.9132	11.0553	5.70119	15.9105	25.7727	12.3521
ENSMUSG00000035397	Klf16	Kruppel-like_factor_16	protein_coding	10	80402958	80413155	-	ENSMUST00000038558	80402958	80413155	118445	NM_078477	regulation_of_transcription_by_RNA_polymerase_II;nucleus;DNA_binding;metal_ion_binding;RNA_polymerase_II_cis-regulatory_region_sequence-specific_DNA_binding;DNA-binding_transcription_factor_activity,_RNA_polymerase_II-specific;DNA-binding_transcription_factor_activity;sequence-specific_double-stranded_DNA_binding;DNA-binding_transcription_repressor_activity,_RNA_polymerase_II-specific;negative_re…	53	40	82	55	38	53	66	72	66	111	91	70	142	228	102	80	49.6367	44.0164	79.4909	60.8036	40.9475	60.3859	67.0964	67.2726	77.399	102.059	78.4293	82.131	122.047	187.765	95.0715	73.7022	46.8266	70.1472	50.6667	67.1845
ENSMUSG00000035443	Thyn1	thymocyte_nuclear_protein_1	protein_coding	9	26911006	26918632	+	ENSMUST00000214910;ENSMUST00000213770;ENSMUST00000213683;ENSMUST00000039161;ENSMUST00000214458;ENSMUST00000217143;ENSMUST00000215024;ENSMUST00000216361	26911006;26911016;26911018;26911024;26914356;26916908;26917901	26917227;26918626;26918632;26918630;26911876;26917743;26918168;26918629	77862	?;NM_001326361;NM_144543	?;molecular_function;biological_process;nucleus	356	323	351	271	321	261	299	262	418	481	796	553	1413	2029	432	695	333.409	355.432	340.26	299.596	345.898	297.372	303.967	244.797	490.193	442.256	686.041	648.835	1214.45	1670.94	402.656	640.288	344.421	319.928	321.635	274.382
ENSMUSG00000035671	Zswim4	zinc_finger_SWIM-type_containing_4	protein_coding	8	84937307	84963684	-	ENSMUST00000039480	84937307	84963684	?	NM_172503	zinc_ion_binding;metal_ion_binding;protein_binding;Cul2-RING_ubiquitin_ligase_complex	142	192	166	155	168	269	221	283	163	289	214	167	320	666	215	129	132.989	211.279	160.921	171.356	181.031	306.487	224.671	264.419	191.152	265.721	184.438	195.941	275.035	548.471	200.396	118.845	172.134	166.138	243.759	244.545
ENSMUSG00000035673	Sbno2	strawberry_notch_2	protein_coding	10	79892826	79941405	-	ENSMUST00000219260;ENSMUST00000218630;ENSMUST00000217972;ENSMUST00000217876;ENSMUST00000218462;ENSMUST00000219258;ENSMUST00000218310;ENSMUST00000217683;ENSMUST00000042771	79892826;79893605;79897869;79898250;79902083;79906455;79907117;79916244;79893250	79940204;79937021;79911260;79911273;79941405;79938532;79911234;79938477	216161	?;NM_001359636;NM_001359637;NM_183426;NM_001359635	protein_binding;positive_regulation_of_transcription_by_RNA_polymerase_II;cellular_response_to_interleukin-6;regulation_of_transcription,_DNA-templated;histone_binding;nucleus;cell_differentiation;negative_regulation_of_transcription,_DNA-templated;ossification;regulation_of_inflammatory_response;osteoclast_differentiation;bone_mineralization;chromatin_DNA_binding;cellular_component;multinuclear_…	175	216	223	168	180	316	182	274	211	310	371	236	846	2239	272	328	163.895	237.688	216.176	185.727	193.962	360.037	185.024	256.009	247.442	285.03	319.75	276.899	727.124	1843.88	253.524	302.179	200.792	200.952	276.999	220.516
ENSMUSG00000035916	Ptprq	protein_tyrosine_phosphatase,_receptor_type,_Q	protein_coding	10	107352910	107555912	-	ENSMUST00000050702;ENSMUST00000218399	107352910;107481414	107555912;107555888	237523	NM_001081432;NM_001370987	regulation_of_fat_cell_differentiation;membrane;integral_component_of_membrane;hydrolase_activity;phosphatase_activity;phosphoprotein_phosphatase_activity;protein_tyrosine_phosphatase_activity;protein_dephosphorylation;dephosphorylation;inner_ear_morphogenesis;detection_of_mechanical_stimulus_involved_in_sensory_perception_of_sound;hematopoietic_progenitor_cell_differentiation;neuromuscular_proce…	14	9	8	8	3	23	6	13	3	15	8	32	94	69	16	7	13.1116	9.90368	7.75521	8.84416	3.23269	26.2052	6.09968	12.1464	3.51813	13.7918	6.89489	37.5456	80.7916	56.8236	14.9132	6.44895	11.5076	8.29968	14.719	9.12306
ENSMUSG00000035923	Myf6	myogenic_factor_6	protein_coding	10	107328714	107330598	-	ENSMUST00000044210	107328714	107330598	?	NM_008657	nucleus;skeletal_muscle_tissue_development;DNA_binding;regulation_of_transcription,_DNA-templated;RNA_polymerase_II_cis-regulatory_region_sequence-specific_DNA_binding;regulation_of_transcription_by_RNA_polymerase_II;DNA-binding_transcription_factor_activity,_RNA_polymerase_II-specific;DNA-binding_transcription_activator_activity,_RNA_polymerase_II-specific;positive_regulation_of_transcription_by…	1344	734	1122	1146	856	918	1180	1413	993	1992	1409	1801	5080	14715	1301	1735	1258.71	807.7	1087.67	1266.93	922.396	1045.93	1199.6	1320.22	1164.5	1831.55	1214.36	2113.11	4366.18	12118.2	1212.63	1598.42	1033.21	1177.3	984.163	1259.91
ENSMUSG00000036002	Fam214b	family_with_sequence_similarity_214,_member_B	protein_coding	4	43032414	43046220	-	ENSMUST00000107958;ENSMUST00000107959;ENSMUST00000107956;ENSMUST00000107957;ENSMUST00000036462;ENSMUST00000135067;ENSMUST00000152846;ENSMUST00000124155;ENSMUST00000144999;ENSMUST00000140998	43032414;43036319;43036600;43036703;43036977	43040288;43040291;43045797;43045825;43046220;43040295;43037301;43039331;43045759	230088	NM_001253353;NM_001253354;NM_172691	molecular_function;biological_process;nucleus	500	434	579	533	507	501	605	635	620	1047	1169	804	1865	2536	894	1050	468.271	477.578	561.283	589.242	546.325	570.818	615.051	593.307	727.081	962.665	1007.52	943.333	1602.94	2088.47	833.274	967.342	472.924	575.263	558.572	604.179
ENSMUSG00000036390	Gadd45a	growth_arrest_and_DNA-damage-inducible_45_alpha	protein_coding	6	67012080	67014441	-	ENSMUST00000043098;ENSMUST00000151958;ENSMUST00000204369;ENSMUST00000204282;ENSMUST00000128617;ENSMUST00000126194;ENSMUST00000155041	67012080;67012443;67012450;67012563;67013355;67013881	67014390;67014185;67014348;67014235;67014170;67014361;67014441	13197	NM_007836	protein_binding;nucleus;nuclear_speck;negative_regulation_of_transcription_by_RNA_polymerase_II;cytoplasm;regulation_of_cell_cycle;cellular_response_to_DNA_damage_stimulus;cell_cycle;protein_homodimerization_activity;kinase_binding;protein_heterodimerization_activity;positive_regulation_of_apoptotic_process;centrosome_cycle;protein_N-terminus_binding;positive_regulation_of_JNK_cascade;promoter-sp…	341	178	404	232	323	114	241	279	121	186	229	510	1439	3940	245	721	319.361	195.873	391.638	256.481	348.053	129.887	245.004	260.681	141.898	171.018	197.366	598.383	1236.8	3244.71	228.358	664.241	257.617	324.059	238.97	252.842
ENSMUSG00000036452	Arhgap26	Rho_GTPase_activating_protein_26	protein_coding	18	39126198	39509337	+	ENSMUST00000115574;ENSMUST00000097593;ENSMUST00000137497;ENSMUST00000155576;ENSMUST00000123820;ENSMUST00000154551;ENSMUST00000148399;ENSMUST00000235817;ENSMUST00000141058;ENSMUST00000151757;ENSMUST00000235660;ENSMUST00000133247	39126198;39126329;39126529;39232364;39360421;39424488;39429838;39439807;39495636	39233202;39509337;39508261;39504215;39259986;39505564;39440426;39493983;39504182;39500109	71302	?;NM_175164;NM_001361073;NM_001374831	?;cytoplasm;cell_junction;regulation_of_catalytic_activity;signal_transduction;GTPase_activator_activity;cytoskeleton;focal_adhesion;protein_binding;regulation_of_small_GTPase_mediated_signal_transduction;actin_cytoskeleton_organization;phospholipid_binding	174	131	109	61	188	664	139	308	79	54	161	118	205	1051	97	114	162.958	144.154	105.665	67.4367	202.582	756.533	141.309	287.777	92.6442	49.6503	138.76	138.449	176.194	865.53	90.4112	105.026	153.556	86.5507	479.558	214.543
ENSMUSG00000036552	Ermard	ER_membrane_associated_RNA_degradation	protein_coding	17	15261470	15310306	+	ENSMUST00000097393;ENSMUST00000226488;ENSMUST00000226599;ENSMUST00000228518;ENSMUST00000226384;ENSMUST00000226213;ENSMUST00000227548;ENSMUST00000226561;ENSMUST00000227786;ENSMUST00000226464;ENSMUST00000227177;ENSMUST00000227545;ENSMUST00000231568;ENSMUST00000231241;ENSMUST00000228803;ENSMUST00000227252;ENSMUST00000187199;ENSMUST00000186130	15261470;15261877;15261896;15261902;15261905;15261935;15261975;15262510;15264657;15269462;15270545;15270607;15273104;15273321;15277013;15279716;15285877	15284112;15263858;15266171;15263361;15268919;15267874;15269813;15265916;15268990;15273492;15271581;15272326;15310306;15284485;15284492;15284494;15295255;15295014	381062	NM_001360402;NM_001360400;NM_001039552;NM_001360401	molecular_function;biological_process;cellular_component	200	137	107	114	107	169	152	190	124	169	205	101	509	425	230	261	187.308	150.756	103.726	126.029	115.299	192.551	154.525	177.525	145.416	155.387	176.681	118.503	437.478	350	214.377	240.454	169.032	114.878	153.925	166.025
ENSMUSG00000036617	Etl4	enhancer_trap_locus_4	protein_coding	2	19914591	20815524	+	ENSMUST00000114610;ENSMUST00000146881;ENSMUST00000131714;ENSMUST00000238889;ENSMUST00000045555;ENSMUST00000114614;ENSMUST00000114604;ENSMUST00000146613;ENSMUST00000066509;ENSMUST00000129278;ENSMUST00000123383;ENSMUST00000136870;ENSMUST00000125556;ENSMUST00000146488;ENSMUST00000125772;ENSMUST00000114607;ENSMUST00000114606;ENSMUST00000114608;ENSMUST00000139531;ENSMUST00000156587;ENSMUST00000114627	19914591;20294724;20344635;20514858;20524602;20524622;20524639;20552791;20552833;20564746;20718122;20727189;20727436;20742125;20803483;20812265	20749627;20666863;20666729;20714414;20815335;20814696;20716689;20815347;20714356;20667127;20714446;20748797;20790510;20808241;20813001;20815165;20815524;20813692;20815346	208618	?;NM_178059;NM_029895;NM_001177630;NM_001369134;NM_001177631;NM_001081006	cellular_anatomical_entity;embryonic_skeletal_system_development;cytoplasm;protein_binding;molecular_function	1405	1577	1208	1303	1169	1343	778	1328	963	1278	1379	1122	1945	2656	1132	1134	1315.84	1735.35	1171.04	1440.49	1259.67	1530.16	790.925	1240.8	1129.32	1175.06	1188.51	1316.44	1671.7	2187.3	1055.11	1044.73	1525.59	1305.76	1394.91	1015.86
ENSMUSG00000036718	Micall2	MICAL-like_2	protein_coding	5	139692451	139722091	-	ENSMUST00000170773;ENSMUST00000044642;ENSMUST00000164584;ENSMUST00000165645	139692451;139692641;139695890	139718589;139722091;139695982;139697374	231830	?;NM_174850	metal_ion_binding;small_GTPase_binding;endocytic_recycling;cytoplasm;membrane;cell_junction;plasma_membrane;endosome;actin_cytoskeleton_reorganization;cytoskeleton;cell_projection;neuron_projection;cytosol;recycling_endosome;actin_filament_binding;cell-cell_junction;bicellular_tight_junction;protein_binding;neuron_projection_development;stress_fiber;actin_filament_polymerization;actin_filament_bu…	22	15	27	26	16	6	13	11	6	24	35	11	191	288	18	62	20.6039	16.5061	26.1738	28.7435	17.241	6.83614	13.216	10.2778	7.03627	22.0668	30.1651	12.9063	164.162	237.177	16.7773	57.1192	18.555	27.4587	12.0386	11.7469
ENSMUSG00000036845	Lin37	lin-37_DREAM_MuvB_core_complex_component	protein_coding	7	30254866	30259263	-	ENSMUST00000043975;ENSMUST00000146548;ENSMUST00000108164;ENSMUST00000156241;ENSMUST00000149400	30254866;30254869;30254870;30255285;30256518	30259071;30255446;30259263;30259084;30259064	75660	NM_029377;NM_001290569	molecular_function;negative_regulation_of_transcription_by_RNA_polymerase_II;transcription_repressor_complex;Myb_complex	93	81	97	78	116	96	90	122	101	121	167	94	200	262	131	147	87.0984	89.1332	94.0319	86.2306	124.998	109.378	91.4952	113.99	118.444	111.254	143.931	110.29	171.897	215.765	122.102	135.428	88.1158	90.1312	117.188	102.742
ENSMUSG00000036944	Tmem71	transmembrane_protein_71	protein_coding	15	66398061	66432952	-	ENSMUST00000048372	66398061	66432952	213068	NM_172514	membrane;integral_component_of_membrane;mitochondrion	52	57	33	24	43	28	20	20	46	49	148	57	188	227	34	70	48.7002	62.7233	31.9902	26.5325	46.3353	31.902	20.3323	18.6868	53.9447	45.0531	127.555	66.8781	161.583	186.941	31.6905	64.4895	55.7118	29.2614	39.1186	19.5095
ENSMUSG00000037185	Krt80	keratin_80	protein_coding	15	101245325	101268043	-	ENSMUST00000230831;ENSMUST00000077196;ENSMUST00000230909;ENSMUST00000230107;ENSMUST00000229267	101245325;101246196;101246204;101254815;101262148	101265594;101268043;101262459;101266395	74127	?;NM_028770	intermediate_filament;cytoplasm;keratin_filament;intermediate_filament_cytoskeleton	28	12	29	18	22	12	25	34	16	28	21	20	84	76	23	38	26.2232	13.2049	28.1126	19.8994	23.7064	13.6723	25.4153	31.7676	18.7634	25.7446	18.0991	23.466	72.1967	62.5883	21.4377	35.0086	19.714	24.006	18.6894	28.5915
ENSMUSG00000037295	Ldlrap1	low_density_lipoprotein_receptor_adaptor_protein_1	protein_coding	4	134468865	134495335	-	ENSMUST00000037828;ENSMUST00000148479;ENSMUST00000140678	134468865;134473887;134476727	134495335;134477418;134478161	100017	NM_145554	protein_binding;cholesterol_homeostasis;cytosol;axon;cytoplasm;lipid_metabolic_process;steroid_metabolic_process;cholesterol_metabolic_process;cellular_response_to_cytokine_stimulus;AP-1_adaptor_complex_binding;endocytosis;phosphotyrosine_residue_binding;signaling_receptor_binding;early_endosome;recycling_endosome;basal_plasma_membrane;phosphatidylinositol-4,5-bisphosphate_binding;receptor-mediat…	132	161	192	102	121	156	207	213	190	307	390	321	1837	1092	229	265	123.624	177.166	186.125	112.763	130.385	177.74	210.439	199.015	222.815	282.271	336.126	376.629	1578.87	899.295	213.445	244.139	150.395	149.444	154.063	204.727
ENSMUSG00000037326	Capn15	calpain_15	protein_coding	17	26177338	26204770	-	ENSMUST00000212735;ENSMUST00000212149;ENSMUST00000212789;ENSMUST00000212520;ENSMUST00000212099;ENSMUST00000211917;ENSMUST00000212702;ENSMUST00000041641	26177338;26177341;26177343;26177344;26177345;26179757;26181795;26178530	26204680;26198867;26204654;26204770;26182734	50817	?;NM_015830;NM_001347334	?;metal_ion_binding;hydrolase_activity;peptidase_activity;cysteine-type_peptidase_activity;proteolysis;cytoplasm;calcium-dependent_cysteine-type_endopeptidase_activity	106	133	69	74	100	224	95	120	64	110	123	71	176	339	139	145	99.2735	146.354	66.8887	81.8085	107.756	255.216	96.5782	112.121	75.0535	101.14	106.009	83.3043	151.269	279.177	129.558	133.585	122.814	74.3486	181.486	104.35
ENSMUSG00000037366	Pafah2	platelet-activating_factor_acetylhydrolase_2	protein_coding	4	134123631	134154724	+	ENSMUST00000105869;ENSMUST00000140888;ENSMUST00000131337;ENSMUST00000148863;ENSMUST00000105870;ENSMUST00000132658;ENSMUST00000145626	134123631;134123681;134123718;134124634;134124782;134130223;134130281	134153803;134145383;134139111;134138226;134154724;134132386;134149843	100163	NM_133880;NM_001285875;NM_001285874;NM_001285877;NM_001285872	negative_regulation_of_apoptotic_process;cytoplasm;membrane;transferase_activity;hydrolase_activity;endoplasmic_reticulum;endoplasmic_reticulum_membrane;lipid_catabolic_process;lipid_metabolic_process;1-alkyl-2-acetylglycerophosphocholine_esterase_activity;platelet-activating_factor_acetyltransferase_activity	78	53	84	69	43	23	50	121	36	90	110	80	200	132	55	67	73.0503	58.3217	81.4297	76.2809	46.3353	26.2052	50.8306	113.055	42.2176	82.7505	94.8047	93.864	171.897	108.706	51.2641	61.7256	65.686	78.8553	36.2703	81.943
ENSMUSG00000037411	Serpine1	serine_(or_cysteine)_peptidase_inhibitor,_clade_E,_member_1	protein_coding	5	137090358	137101122	-	ENSMUST00000041388;ENSMUST00000077523;ENSMUST00000199832	137090358;137090366;137099031	137101113;137101108;137101122	18787	NM_008871	extracellular_space;serine-type_endopeptidase_inhibitor_activity;protease_binding;signaling_receptor_binding;angiogenesis;regulation_of_signaling_receptor_activity;negative_regulation_of_plasminogen_activation;negative_regulation_of_endopeptidase_activity;negative_regulation_of_smooth_muscle_cell_migration;positive_regulation_of_blood_coagulation;negative_regulation_of_cell_migration;positive_reg…	188	152	86	46	165	283	88	341	116	214	103	100	305	1171	104	103	176.07	167.262	83.3685	50.8539	177.798	322.438	89.4619	318.61	136.035	196.762	88.7717	117.33	262.143	964.354	96.9357	94.8916	171.666	67.1112	250.118	204.036
ENSMUSG00000037447	Arid5a	AT_rich_interactive_domain_5A_(MRF1-like)	protein_coding	1	36346814	36363110	+	ENSMUST00000126413;ENSMUST00000142319;ENSMUST00000150747;ENSMUST00000145179;ENSMUST00000124280;ENSMUST00000097778;ENSMUST00000116629;ENSMUST00000115031;ENSMUST00000115032;ENSMUST00000137906;ENSMUST00000192874;ENSMUST00000115029;ENSMUST00000140218;ENSMUST00000147123;ENSMUST00000141121	36346814;36346835;36346839;36346850;36346860;36355073;36356108	36358284;36356523;36357369;36358295;36358968;36359607;36359609;36360152;36362072;36363110;36351852;36362069;36355659;36357217;36357213	214855	?;NM_001290726;NM_001172205;NM_001172206;NM_145996;NM_001290727	nucleus;DNA_binding;cellular_response_to_estrogen_stimulus;sequence-specific_DNA_binding;nucleolus;positive_regulation_of_transcription_by_RNA_polymerase_II;negative_regulation_of_transcription_by_RNA_polymerase_II;chromatin_binding;nucleoplasm;regulation_of_transcription_by_RNA_polymerase_II;RNA_binding;immune_system_process;innate_immune_response;identical_protein_binding;transcription_corepres…	144	110	210	85	224	266	244	216	154	196	434	307	649	2259	174	206	134.862	121.045	203.574	93.9692	241.375	303.069	248.054	201.818	180.598	180.212	374.048	360.203	557.806	1860.35	162.181	189.783	127.954	148.772	272.222	224.936
ENSMUSG00000037606	Osbpl5	oxysterol_binding_protein-like_5	protein_coding	7	143242499	143310722	-	ENSMUST00000137627;ENSMUST00000119499;ENSMUST00000020411;ENSMUST00000140502;ENSMUST00000149736;ENSMUST00000134056;ENSMUST00000153864	143242499;143248001;143256791;143262788;143267233	143248298;143294078;143295700;143248824;143258856;143310722;143294036	79196	?;NM_001384163;NM_001199227;NM_024289	?;membrane;integral_component_of_membrane;endoplasmic_reticulum;endoplasmic_reticulum_membrane;cytosol;intracellular_membrane-bounded_organelle;lipid_binding;intermembrane_lipid_transfer;lipid_transport;phosphatidylinositol-4-phosphate_binding;sterol_transport;cholesterol_binding;sterol_transporter_activity;sterol_binding;phospholipid_transport;phosphatidylserine_binding;phosphatidylserine_transf…	309	342	409	280	287	354	330	407	333	382	507	352	699	860	411	381	289.391	376.34	396.485	309.546	309.261	403.332	335.482	380.277	390.513	351.23	436.963	413.002	600.78	708.236	383.082	351.007	332.866	353.015	356.297	357.88
ENSMUSG00000037621	Atoh8	atonal_bHLH_transcription_factor_8	protein_coding	6	72183161	72212561	-	ENSMUST00000206425;ENSMUST00000042646;ENSMUST00000206553	72183161;72200726	72211521;72212561;72212214	?	?;NM_153778	DNA-binding_transcription_factor_activity;regulation_of_transcription,_DNA-templated;cell_differentiation;protein_dimerization_activity;SMAD_protein_signal_transduction;nucleus;negative_regulation_of_gene_expression;tube_formation;nucleoplasm;DNA_binding;cytoplasm;RNA_polymerase_II_cis-regulatory_region_sequence-specific_DNA_binding;regulation_of_transcription_by_RNA_polymerase_II;nervous_system_…	47	53	66	81	45	150	105	103	53	68	66	46	235	306	52	212	44.0175	58.3217	63.9805	89.5471	48.4904	170.904	106.744	96.2371	62.1537	62.5226	56.8828	53.9718	201.979	252	48.4678	195.311	51.1696	76.7638	109.697	101.491
ENSMUSG00000037664	Cdkn1c	cyclin-dependent_kinase_inhibitor_1C_(P57)	protein_coding	7	143012076	143014787	-	ENSMUST00000167912;ENSMUST00000037287;ENSMUST00000208118;ENSMUST00000207910;ENSMUST00000208137	143012076;143012079;143012459;143012559;143012635	143014733;143014787;143013048;143013910;143013899	12577	NM_001161624;NM_001354981;NM_009876	protein_binding;nucleus;multicellular_organism_growth;negative_regulation_of_transcription_by_RNA_polymerase_II;protein-containing_complex_binding;cytoplasm;skeletal_system_development;genetic_imprinting;aging;regulation_of_cell_cycle;camera-type_eye_development;cell_cycle;positive_regulation_of_transcription,_DNA-templated;negative_regulation_of_transcription,_DNA-templated;kidney_development;ne…	209	197	245	226	263	241	222	202	247	197	275	189	1761	1988	286	1417	195.737	216.781	237.503	249.848	283.4	274.585	225.688	188.737	289.66	181.132	237.012	221.754	1513.55	1637.18	266.573	1305.45	206.259	243.675	278.992	207.212
ENSMUSG00000037725	Ckap2	cytoskeleton_associated_protein_2	protein_coding	8	22658176	22675835	-	ENSMUST00000046916;ENSMUST00000211629;ENSMUST00000211045	22658176;22658461;22664617	22675835;22660185;22665882	80986	NM_001004140	molecular_function;positive_regulation_of_transcription_by_RNA_polymerase_II;cytosol;cytoplasm;microtubule_cytoskeleton;cytoskeleton;microtubule;cell_cycle;spindle;apoptotic_process;centrosome;spindle_pole;negative_regulation_of_microtubule_depolymerization;mitotic_cytokinesis;mitotic_spindle	10	8	4	1	10	3	4	1	10	6	35	23	411	158	15	27	9.36542	8.80328	3.8776	1.10552	10.7756	3.41807	4.06645	0.934341	11.7271	5.5167	30.1651	26.9859	353.248	130.118	13.9811	24.8745	9.08435	2.49156	7.09686	2.5004
ENSMUSG00000037855	Zfp365	zinc_finger_protein_365	protein_coding	10	67721933	67748492	-	ENSMUST00000064656;ENSMUST00000138543;ENSMUST00000127869;ENSMUST00000132870	67721933;67732524;67725783;67721998	67748492;67748265;67734837;67737167	216049	NM_178679	positive_regulation_of_oligodendrocyte_differentiation;negative_regulation_of_neuron_projection_development;telomere_maintenance;cytoplasm;metal_ion_binding;nervous_system_development;microtubule_organizing_center;intracellular_membrane-bounded_organelle;cytoskeleton;centriolar_satellite;identical_protein_binding;protein_homodimerization_activity;centrosome;regulation_of_neuron_projection_develop…	21	31	12	10	9	7	10	9	6	9	19	15	333	255	96	115	19.6674	34.1127	11.6328	11.0552	9.69808	7.9755	10.1661	8.40907	7.03627	8.27505	16.3754	17.5995	286.208	210	89.4791	105.947	26.89	11.344	8.83679	9.2876
ENSMUSG00000037876	Jmjd1c	jumonji_domain_containing_1C	protein_coding	10	66931904	67092105	+	ENSMUST00000174062;ENSMUST00000173295;ENSMUST00000174317;ENSMUST00000174408;ENSMUST00000219563;ENSMUST00000173661;ENSMUST00000173689;ENSMUST00000173949;ENSMUST00000173187;ENSMUST00000173762;ENSMUST00000173236;ENSMUST00000051446	66931904;66932184;66932271;66963037;67021527;67021528;67021529;67021532;67053519;67073927;67074701	67027527;66994022;67060741;67092097;67027529;67051950;67054135;67088451;67081197;67092105	108829	?;NM_001242396;NM_207221	?;histone_demethylase_activity_(H3-K9_specific);histone_H3-K9_demethylation;epithelial_cell_morphogenesis;nucleus;metal_ion_binding;regulation_of_transcription_by_RNA_polymerase_II;dioxygenase_activity;oxidoreductase_activity;chromatin_organization;transcription_coregulator_activity;histone_deacetylase_complex;chromatin_DNA_binding;chromatin;seminiferous_tubule_development;male_gonad_development;…	413	348	385	410	324	297	444	456	471	527	650	448	869	1505	481	480	386.792	382.942	373.219	453.263	349.131	338.389	451.376	426.06	552.347	484.55	560.209	525.638	746.892	1239.41	448.327	442.213	384.867	413.241	343.76	438.718
ENSMUSG00000037902	Sirpa	signal-regulatory_protein_alpha	protein_coding	2	129434755	129474148	+	ENSMUST00000127751;ENSMUST00000136153;ENSMUST00000153491;ENSMUST00000161620;ENSMUST00000136554;ENSMUST00000103203;ENSMUST00000103202;ENSMUST00000049262;ENSMUST00000160952;ENSMUST00000163034;ENSMUST00000160276;ENSMUST00000162764;ENSMUST00000099113;ENSMUST00000179001	129434755;129434759;129434785;129434834;129435125;129435475;129435482;129435488;129435533;129462605;129435115	129450912;129450915;129458177;129474140;129451104;129474148;129472509;129472217;129472104;129469964	19261	?;NM_001291020;NM_007547;NM_001355160;NM_001291019;NM_001291022;NM_001177647;NM_001291021;NM_001355158	?;protein_binding;cell_migration;cellular_response_to_interferon-gamma;membrane;integral_component_of_membrane;plasma_membrane;regulation_of_catalytic_activity;cell_surface;integral_component_of_plasma_membrane;SH3_domain_binding;actin_filament_organization;positive_regulation_of_phagocytosis;positive_regulation_of_T_cell_activation;protein_antigen_binding;protein_tyrosine_kinase_binding;cell-cel…	169	87	182	102	127	88	116	149	102	142	144	143	326	411	159	310	158.276	95.7356	176.431	112.763	136.851	100.263	117.927	139.217	119.617	130.562	124.108	167.782	280.192	338.471	148.2	285.596	127.006	144.597	118.557	128.572
ENSMUSG00000038065	Mturn	maturin,_neural_progenitor_differentiation_regulator_homolog_(Xenopus)	protein_coding	6	54658609	54680836	+	ENSMUST00000190641;ENSMUST00000187701;ENSMUST00000185518	54658609;54658739;54658787	54680836;54678126;54666505	68235	NM_001289740;NM_001289741	molecular_function;cytoplasm;positive_regulation_of_ERK1_and_ERK2_cascade;negative_regulation_of_NF-kappaB_transcription_factor_activity;positive_regulation_of_JNK_cascade;neuron_development;positive_regulation_of_megakaryocyte_differentiation	202	131	128	103	163	82	150	159	145	127	227	139	325	331	218	237	189.181	144.154	124.083	113.869	175.643	93.4273	152.492	148.56	170.043	116.77	195.642	163.089	279.333	272.588	203.192	218.343	166.668	118.976	134.535	150.526
ENSMUSG00000038178	Slc43a2	solute_carrier_family_43,_member_2	protein_coding	11	75422520	75468401	+	ENSMUST00000042561;ENSMUST00000108433;ENSMUST00000151891;ENSMUST00000145901;ENSMUST00000134112;ENSMUST00000155981;ENSMUST00000127226;ENSMUST00000143035;ENSMUST00000149727;ENSMUST00000152775;ENSMUST00000169547	75422524;75451647;75456833;75457529;75457642;75422964;75422569;75422520;75428834;75422938	75468401;75464709;75457893;75461015;75463238;75462616;75436656;75436603;75434149;75436590;75468396	215113	NM_001199284;NM_173388;NM_001199283	membrane;integral_component_of_membrane;transmembrane_transport;transmembrane_transporter_activity;plasma_membrane;L-alpha-amino_acid_transmembrane_transport;L-amino_acid_transmembrane_transporter_activity;neutral_amino_acid_transmembrane_transporter_activity;L-amino_acid_transport;neutral_amino_acid_transport;negative_regulation_of_amino_acid_transport;negative_regulation_of_leucine_import	286	207	423	196	212	145	274	221	102	176	282	166	823	631	247	416	267.851	227.785	410.057	216.682	228.444	165.207	278.552	206.489	119.617	161.823	243.045	194.768	707.356	519.648	230.222	383.252	247.818	313.369	196.825	242.521
ENSMUSG00000038304	Cd160	CD160_antigen	protein_coding	3	96706079	96736667	-	ENSMUST00000107074;ENSMUST00000047702;ENSMUST00000165991	96706079;96707471	96736667;96721837	54215	NM_001163496;NM_018767;NM_001163497	negative_regulation_of_angiogenesis;membrane;plasma_membrane;anchored_component_of_membrane;transmembrane_signaling_receptor_activity;extracellular_region;immune_system_process;protein_binding;innate_immune_response;kinase_binding;positive_regulation_of_natural_killer_cell_degranulation;positive_regulation_of_natural_killer_cell_mediated_cytotoxicity;anchored_component_of_plasma_membrane;signalin…	11	5	6	2	2	6	6	9	9	4	12	12	17	47	1	1	10.302	5.50205	5.81641	2.21104	2.15513	6.83614	6.09968	8.40907	10.5544	3.6778	10.3423	14.0796	14.6112	38.7059	0.932074	0.921278	7.902	4.01372	4.49564	7.25437
ENSMUSG00000038335	Tsr1	TSR1_20S_rRNA_accumulation	protein_coding	11	74788897	74800168	+	ENSMUST00000128230;ENSMUST00000144019;ENSMUST00000045807;ENSMUST00000130910;ENSMUST00000155785;ENSMUST00000155702;ENSMUST00000153316	74788940;74792539;74788904;74796037;74788924;74788897;74794796	74799320;74794731;74800168;74799169;74792681;74795766;74799140	104662	?;NM_177325	?;nucleus;ribosome_biogenesis;nucleolus;GTPase_activity;GTP_binding;maturation_of_SSU-rRNA_from_tricistronic_rRNA_transcript_(SSU-rRNA,_5.8S_rRNA,_LSU-rRNA);preribosome,_small_subunit_precursor;U3_snoRNA_binding;endonucleolytic_cleavage_of_tricistronic_rRNA_transcript_(SSU-rRNA,_5.8S_rRNA,_LSU-rRNA)	252	215	283	227	178	181	364	358	258	351	259	177	437	362	234	161	236.009	236.588	274.34	250.953	191.807	206.224	370.047	334.494	302.56	322.727	223.222	207.674	375.595	298.118	218.105	148.326	236.298	262.647	199.015	352.271
[truncated: 54,976 more rows]
[truncated: 53 more columns]
