# Supplementary material for: Chronic activation of p38α in skeletal muscle causes necrotic changes, but also abolishes expression of MK2, MK3, and MKK6 and the muscle recovers
Source: J Biol Chem. 2026 Mar 4;302(4):111338. doi: 10.1016/j.jbc.2026.111338 (PMC13066812; doi:10.1016/j.jbc.2026.111338)
Supplement: Supplementary Material 3 [file mmc3.xls]

## Sheet: Sheet0
© 2000-2023 QIAGEN. All rights reserved.
Ingenuity Canonical Pathways	-log(B-H p-value)	Ratio	z-score	Downregulated	No change	Upregulated	No overlap with dataset	Molecules
EIF2 Signaling	2.99	0.0676	2.333	2/207 (1%)	0/207 (0%)	12/207 (6%)	193/207 (93%)	EIF4E,Ppp1cc,RPL15,RPL21,RPL3,Rpl34 (includes others),RPL35A,Rpl36a,RPL37A,RPL38,RPS21,RPS27L,RPS29,RRAS
Cardiac Hypertrophy Signaling	2.14	0.0551	1.508	4/236 (2%)	0/236 (0%)	9/236 (4%)	223/236 (94%)	CACNG7,EIF4E,HSPB1,MAP2K6,MYL11,MYL12B,MYL4,MYL6B,PLCD3,PLCL1,RHOC,RND1,RRAS
Phospholipase C Signaling	2.14	0.0517	1.265	3/271 (1%)	0/271 (0%)	11/271 (4%)	257/271 (95%)	CD3E,ITGA4,MYL11,MYL12B,MYL4,MYL6B,PLA2G5,PLCD3,PLD3,RELB,RHOC,RND1,RRAS,SRC
Thrombin Signaling	1.54	0.0529	1.342	1/208 (0%)	0/208 (0%)	10/208 (5%)	197/208 (95%)	MYL11,MYL12B,MYL4,MYL6B,PLCD3,PLCL1,RELB,RHOC,RND1,RRAS,SRC
Apelin Cardiomyocyte Signaling Pathway	1.49	0.0745	1.89	1/94 (1%)	0/94 (0%)	6/94 (6%)	87/94 (93%)	ATP2A1,MYL11,MYL12B,MYL4,MYL6B,PLCD3,PLCL1
ILK Signaling	1.49	0.0529	2.121	2/189 (1%)	0/189 (0%)	8/189 (4%)	179/189 (95%)	KRT18,MAP2K6,MYH3,MYL4,MYL6B,PPM1L,PPP1R14B,RELB,RHOC,RND1
Antioxidant Action of Vitamin C	1.49	0.0714	0	2/98 (2%)	0/98 (0%)	5/98 (5%)	91/98 (93%)	NXN,PLA2G5,PLCD3,PLCL1,PLD3,RELB,TXNRD3
Cellular Effects of Sildenafil (Viagra)	1.49	0.0625	#NUM!	2/128 (2%)	0/128 (0%)	6/128 (5%)	120/128 (94%)	CACNG7,MYH3,MYL11,MYL12B,MYL4,MYL6B,PLCD3,PLCL1
ERK/MAPK Signaling	1.49	0.0505	0	5/198 (3%)	0/198 (0%)	5/198 (3%)	188/198 (95%)	EIF4E,HSPB1,HSPB7,ITGA4,PLA2G5,PPM1L,PPP1R14B,RRAS,SRC,TLN2
mTOR Signaling	1.49	0.0503	0.816	3/199 (2%)	0/199 (0%)	7/199 (4%)	189/199 (95%)	EIF4E,PLD3,PPM1L,RHOC,RND1,RPS21,RPS27L,RPS29,RPS6KA2,RRAS
p38 MAPK Signaling	1.49	0.068	0	4/103 (4%)	0/103 (0%)	3/103 (3%)	96/103 (93%)	HSPB1,HSPB7,MAP2K6,PLA2G5,RPS6KA2,TAB2,TRAF2
Semaphorin Neuronal Repulsive Signaling Pathway	1.48	0.0571	2.121	2/140 (1%)	0/140 (0%)	6/140 (4%)	132/140 (94%)	ITGA4,MAP2K6,MYL11,MYL12B,MYL4,MYL6B,RND1,RRAS
Regulation of Actin-based Motility by Rho	1.48	0.0642	1.633	1/109 (1%)	0/109 (0%)	6/109 (6%)	102/109 (94%)	ITGA4,MYL11,MYL12B,MYL4,MYL6B,RHOC,RND1
Phagosome Formation	1.48	0.0331	0	9/543 (2%)	0/543 (0%)	9/543 (2%)	525/543 (97%)	ADGRL1,CALCRL,CELSR2,GPR155,ITGA4,LGR4,MAP2K6,MCHR1,MYH3,MYL12B,MYL4,MYL6B,PLA2G5,PLD3,RRAS,SRC,TLN2,TLR4
Production of Nitric Oxide and Reactive Oxygen Species in Macrophages	1.48	0.0514	1.134	2/175 (1%)	0/175 (0%)	7/175 (4%)	166/175 (95%)	APOE,IFNGR2,LYZ,PPM1L,PPP1R14B,RELB,RHOC,RND1,TLR4
S100 Family Signaling Pathway	1.48	0.0321	0.688	9/591 (2%)	0/591 (0%)	10/591 (2%)	572/591 (97%)	ADGRL1,CACNG7,CALCRL,CDKN1A,CELSR2,GPR155,KLK3,LGR4,MAP2K6,MCHR1,PLA2G5,PLCD3,PLCL1,S100A10,S100A13,SRC,TLR4,TP63,TRAF2
Hepatic Fibrosis / Hepatic Stellate Cell Activation	1.41	0.0495	#NUM!	4/182 (2%)	0/182 (0%)	5/182 (3%)	173/182 (95%)	COL24A1,COL9A1,FGF2,IFNGR2,MYH3,MYL4,MYL6B,RELB,TLR4
Circadian Rhythm Signaling	1.28	0.0433	#NUM!	5/231 (2%)	0/231 (0%)	5/231 (2%)	221/231 (96%)	CACNG7,CIRBP,EIF4E,HLF,KLK3,MAP2K6,PLCD3,PLCL1,RRAS,SRC
Serotonin Receptor Signaling	1.28	0.035	0.535	6/400 (2%)	0/400 (0%)	8/400 (2%)	386/400 (97%)	CACNG7,FBP2,MAP2K6,PCBD1,PLA2G5,PLCD3,PLCL1,PLD3,RAB3A,RHOC,RND1,RRAS,SRC,TP63
LXR/RXR Activation	1.28	0.0645	-1	1/93 (1%)	0/93 (0%)	5/93 (5%)	87/93 (94%)	APOE,FASN,LYZ,RELB,RXRG,TLR4
CXCR4 Signaling	1.28	0.05	2.646	0/160 (0%)	0/160 (0%)	8/160 (5%)	152/160 (95%)	MYL11,MYL12B,MYL4,MYL6B,RHOC,RND1,RRAS,SRC
Gα12/13 Signaling	1.27	0.0551	2.449	0/127 (0%)	0/127 (0%)	7/127 (6%)	120/127 (94%)	MYL11,MYL12B,MYL4,MYL6B,RELB,RRAS,SRC
Thioredoxin Pathway	1.26	0.333	#NUM!	0/6 (0%)	0/6 (0%)	2/6 (33%)	4/6 (67%)	NXN,TXNRD3
Atherosclerosis Signaling	1.26	0.0606	#NUM!	2/99 (2%)	0/99 (0%)	4/99 (4%)	93/99 (94%)	APOE,ITGA4,LYZ,PLA2G5,RELB,TNFRSF12A
Glycolysis I	1.26	0.143	#NUM!	2/21 (10%)	0/21 (0%)	1/21 (5%)	18/21 (86%)	ALDOA,ALDOC,FBP2
Gluconeogenesis I	1.26	0.143	#NUM!	2/21 (10%)	0/21 (0%)	1/21 (5%)	18/21 (86%)	ALDOA,ALDOC,FBP2
Dopamine Receptor Signaling	1.26	0.0725	#NUM!	2/69 (3%)	0/69 (0%)	3/69 (4%)	64/69 (93%)	PCBD1,PPM1L,Ppp1cc,PPP1R14B,TH
Aryl Hydrocarbon Receptor Signaling	1.26	0.0526	#NUM!	2/133 (2%)	0/133 (0%)	5/133 (4%)	126/133 (95%)	ALDH1L2,CDKN1A,HSPB1,HSPB7,RELB,RXRG,SRC
RHOGDI Signaling	1.24	0.0431	-1.89	1/209 (0%)	0/209 (0%)	8/209 (4%)	200/209 (96%)	ITGA4,MYH3,MYL11,MYL12B,MYL4,MYL6B,RHOC,RND1,SRC
Sucrose Degradation V (Mammalian)	1.2	0.286	#NUM!	1/7 (14%)	0/7 (0%)	1/7 (14%)	5/7 (71%)	ALDOA,ALDOC
Hepatic Fibrosis Signaling Pathway	1.19	0.0339	1.508	4/384 (1%)	0/384 (0%)	9/384 (2%)	371/384 (97%)	CACNG7,FGF2,ITGA4,MAP2K6,MYL11,MYL12B,MYL4,MYL6B,RELB,RHOC,RND1,RRAS,TLR4
BEX2 Signaling Pathway	1.15	0.0658	1	1/76 (1%)	0/76 (0%)	4/76 (5%)	71/76 (93%)	CDKN1A,KLK3,LGALS1,PPM1L,RELB
HMGB1 Signaling	1.11	0.0476	0	2/147 (1%)	0/147 (0%)	5/147 (3%)	140/147 (95%)	IFNGR2,MAP2K6,RELB,RHOC,RND1,RRAS,TLR4
ID1 Signaling Pathway	1.11	0.0432	0.707	2/185 (1%)	0/185 (0%)	6/185 (3%)	177/185 (96%)	AURKA,CDKN1A,CHRNA1,CHRNB1,FGF2,RHOC,RRAS,SRC
CDC42 Signaling	1.11	0.0473	1.134	2/148 (1%)	0/148 (0%)	5/148 (3%)	141/148 (95%)	CD3E,ITGA4,MYL11,MYL12B,MYL4,MYL6B,SRC
Actin Cytoskeleton Signaling	1.1	0.0396	1.414	3/227 (1%)	0/227 (0%)	6/227 (3%)	218/227 (96%)	FGF2,ITGA4,MYH3,MYL11,MYL12B,MYL4,MYL6B,RRAS,TLN2
PAK Signaling	1.1	0.0526	1.633	1/114 (1%)	0/114 (0%)	5/114 (4%)	108/114 (95%)	ITGA4,MYL11,MYL12B,MYL4,MYL6B,RRAS
Role Of Osteoclasts In Rheumatoid Arthritis Signaling Pathway	1.07	0.0365	0.632	4/274 (1%)	0/274 (0%)	6/274 (2%)	264/274 (96%)	COL24A1,COL9A1,MAP2K6,RHOC,RND1,RRAS,SRC,TAB2,TLR4,TRAF2
Calcium Signaling	1.07	0.0417	1	1/192 (1%)	0/192 (0%)	7/192 (4%)	184/192 (96%)	ATP2A1,CACNG7,CHRNA1,CHRNB1,MYH3,MYL4,MYL6B,TP63
IL-6 Signaling	1.06	0.0508	1.342	1/118 (1%)	0/118 (0%)	5/118 (4%)	112/118 (95%)	HSPB1,HSPB7,MAP2K6,RELB,RRAS,TRAF2
Phospholipases	1.04	0.0727	0	2/55 (4%)	0/55 (0%)	2/55 (4%)	51/55 (93%)	PLA2G5,PLCD3,PLCL1,PLD3
Estrogen Receptor Signaling	1.03	0.0323	1.265	3/371 (1%)	0/371 (0%)	9/371 (2%)	359/371 (97%)	CACNG7,CDKN1A,EIF4E,MYL11,MYL12B,MYL4,MYL6B,PLCD3,PLCL1,RELB,RRAS,SRC
RANK Signaling in Osteoclasts	1.03	0.0575	0	2/87 (2%)	0/87 (0%)	3/87 (3%)	82/87 (94%)	MAP2K6,RELB,SRC,TAB2,TRAF2
Glioblastoma Multiforme Signaling	1.01	0.0432	0.816	1/162 (1%)	0/162 (0%)	6/162 (4%)	155/162 (96%)	CDKN1A,PLCD3,PLCL1,RHOC,RND1,RRAS,SRC
Dopamine-DARPP32 Feedback in cAMP Signaling	1.01	0.0432	-0.447	4/162 (2%)	0/162 (0%)	3/162 (2%)	155/162 (96%)	ATP2A1,CACNG7,PLCD3,PLCL1,PPM1L,Ppp1cc,PPP1R14B
MIF-mediated Glucocorticoid Regulation	1.01	0.0968	#NUM!	1/31 (3%)	0/31 (0%)	2/31 (6%)	28/31 (90%)	PLA2G5,RELB,TLR4
Regulation of eIF4 and p70S6K Signaling	0.934	0.0414	#NUM!	3/169 (2%)	0/169 (0%)	4/169 (2%)	162/169 (96%)	EIF4E,ITGA4,PPM1L,RPS21,RPS27L,RPS29,RRAS
Oxytocin Signaling Pathway	0.934	0.0354	1.667	2/254 (1%)	0/254 (0%)	7/254 (3%)	245/254 (96%)	CACNG7,HSPB1,HSPB7,MYH3,MYL4,MYL6B,PLA2G5,RELB,RRAS
PPARα/RXRα Activation	0.934	0.0409	0	3/171 (2%)	0/171 (0%)	4/171 (2%)	164/171 (96%)	FASN,GPD2,MAP2K6,PLCD3,PLCL1,RELB,RRAS
NF-κB Signaling	0.934	0.0409	0.816	3/171 (2%)	0/171 (0%)	4/171 (2%)	164/171 (96%)	CD3E,MAP2K6,RELB,RRAS,TAB2,TLR4,TRAF2
MSP-RON Signaling In Macrophages Pathway	0.901	0.051	1	1/98 (1%)	0/98 (0%)	4/98 (4%)	93/98 (95%)	IFNGR2,KLK3,RELB,RRAS,TLR4
Adrenomedullin signaling pathway	0.901	0.04	-0.816	4/175 (2%)	0/175 (0%)	3/175 (2%)	168/175 (96%)	CALCRL,MAP2K6,PLCD3,PLCL1,RELB,RRAS,RXRG
TWEAK Signaling	0.864	0.0811	#NUM!	0/37 (0%)	0/37 (0%)	3/37 (8%)	34/37 (92%)	RELB,TNFRSF12A,TRAF2
Agrin Interactions at Neuromuscular Junction	0.864	0.0597	#NUM!	1/67 (1%)	0/67 (0%)	3/67 (4%)	63/67 (94%)	CHRNA1,ITGA4,RRAS,SRC
Choline Biosynthesis III	0.861	0.143	#NUM!	1/14 (7%)	0/14 (0%)	1/14 (7%)	12/14 (86%)	PHKA1,PLD3
TEC Kinase Signaling	0.847	0.0383	1	2/183 (1%)	0/183 (0%)	5/183 (3%)	176/183 (96%)	CD3E,ITGA4,RELB,RHOC,RND1,SRC,TLR4
Protein Kinase A Signaling	0.847	0.0303	0.378	3/363 (1%)	0/363 (0%)	8/363 (2%)	352/363 (97%)	MYL11,MYL12B,MYL4,MYL6B,PLCD3,PLCL1,Ppp1cc,PPP1R14B,PTPRS,RELB,TH
D-myo-inositol-5-phosphate Metabolism	0.847	0.038	1.633	2/184 (1%)	0/184 (0%)	5/184 (3%)	177/184 (96%)	CILP,NUDT14,PALD1,PLCD3,PPM1L,Ppp1cc,PPP1R14B
MIF Regulation of Innate Immunity	0.847	0.0769	#NUM!	1/39 (3%)	0/39 (0%)	2/39 (5%)	36/39 (92%)	PLA2G5,RELB,TLR4
Toll-like Receptor Signaling	0.847	0.0571	#NUM!	2/70 (3%)	0/70 (0%)	2/70 (3%)	66/70 (94%)	MAP2K6,RELB,TAB2,TLR4
VDR/RXR Activation	0.834	0.0563	#NUM!	1/71 (1%)	0/71 (0%)	3/71 (4%)	67/71 (94%)	CDKN1A,CST6,RXRG,SERPINB1
Cholecystokinin/Gastrin-mediated Signaling	0.803	0.0459	1	1/109 (1%)	0/109 (0%)	4/109 (4%)	104/109 (95%)	MAP2K6,RHOC,RND1,RRAS,SRC
Type I Diabetes Mellitus Signaling	0.769	0.0446	-1	3/112 (3%)	0/112 (0%)	2/112 (2%)	107/112 (96%)	CD3E,IFNGR2,MAP2K6,RELB,TRAF2
MSP-RON Signaling Pathway	0.769	0.0698	#NUM!	1/43 (2%)	0/43 (0%)	2/43 (5%)	40/43 (93%)	KLK3,RPS6KA2,TLR4
IL-8 Signaling	0.769	0.0359	1.633	1/195 (1%)	0/195 (0%)	6/195 (3%)	188/195 (96%)	ANGPT1,MYL12B,PLD3,RHOC,RND1,RRAS,SRC
Signaling by Rho Family GTPases	0.765	0.0327	1.633	1/245 (0%)	0/245 (0%)	7/245 (3%)	237/245 (97%)	ITGA4,MYL11,MYL12B,MYL4,MYL6B,RELB,RHOC,RND1
Glycerol-3-phosphate Shuttle	0.765	0.5	#NUM!	1/2 (50%)	0/2 (0%)	0/2 (0%)	1/2 (50%)	GPD2
Fatty Acid Biosynthesis Initiation II	0.765	0.5	#NUM!	0/2 (0%)	0/2 (0%)	1/2 (50%)	1/2 (50%)	FASN
Glycine Degradation (Creatine Biosynthesis)	0.765	0.5	#NUM!	1/2 (50%)	0/2 (0%)	0/2 (0%)	1/2 (50%)	GAMT
Tyrosine Biosynthesis IV	0.765	0.5	#NUM!	0/2 (0%)	0/2 (0%)	1/2 (50%)	1/2 (50%)	PCBD1
Synaptic Long Term Potentiation	0.765	0.0427	0.447	2/117 (2%)	0/117 (0%)	3/117 (3%)	112/117 (96%)	PLCD3,PLCL1,Ppp1cc,PPP1R14B,RRAS
14-3-3-mediated Signaling	0.765	0.0427	1	1/117 (1%)	0/117 (0%)	4/117 (3%)	112/117 (96%)	PLCD3,PLCL1,RRAS,SRC,TRAF2
Role of PKR in Interferon Induction and Antiviral Response	0.765	0.0427	-1	3/117 (3%)	0/117 (0%)	2/117 (2%)	112/117 (96%)	IFNGR2,MAP2K6,RELB,TAB2,TLR4
iNOS Signaling	0.765	0.0652	#NUM!	1/46 (2%)	0/46 (0%)	2/46 (4%)	43/46 (93%)	IFNGR2,RELB,TLR4
PFKFB4 Signaling Pathway	0.765	0.0652	#NUM!	3/46 (7%)	0/46 (0%)	0/46 (0%)	43/46 (93%)	FBP2,FGF2,MAP2K6
Integrin Signaling	0.765	0.0347	0.816	2/202 (1%)	0/202 (0%)	5/202 (2%)	195/202 (97%)	ITGA4,MYL12B,RHOC,RND1,RRAS,SRC,TLN2
Synaptic Long Term Depression	0.722	0.0368	0	4/163 (2%)	0/163 (0%)	2/163 (1%)	157/163 (96%)	CACNG7,PLA2G5,PLCD3,PLCL1,PPM1L,RRAS
LPS-stimulated MAPK Signaling	0.722	0.0482	#NUM!	1/83 (1%)	0/83 (0%)	3/83 (4%)	79/83 (95%)	MAP2K6,RELB,RRAS,TLR4
Tight Junction Signaling	0.722	0.0366	#NUM!	1/164 (1%)	0/164 (0%)	5/164 (3%)	158/164 (96%)	MYH3,MYL4,MYL6B,PPM1L,RAB13,RELB
MSP-RON Signaling In Cancer Cells Pathway	0.706	0.0403	1	1/124 (1%)	0/124 (0%)	4/124 (3%)	119/124 (96%)	KLK3,RELB,RPS6KA2,RRAS,SRC
Regulation of Cellular Mechanics by Calpain Protease	0.706	0.0471	#NUM!	2/85 (2%)	0/85 (0%)	2/85 (2%)	81/85 (95%)	ITGA4,RRAS,SRC,TLN2
Wound Healing Signaling Pathway	0.705	0.033	-1.134	5/212 (2%)	0/212 (0%)	2/212 (1%)	205/212 (97%)	COL24A1,COL9A1,FGF2,IFNGR2,MAP2K6,RRAS,TRAF2
Role of JAK1, JAK2 and TYK2 in Interferon Signaling	0.705	0.0952	#NUM!	1/21 (5%)	0/21 (0%)	1/21 (5%)	19/21 (90%)	IFNGR2,RELB
D-myo-inositol (1,4,5,6)-Tetrakisphosphate Biosynthesis	0.7	0.0355	1.342	2/169 (1%)	0/169 (0%)	4/169 (2%)	163/169 (96%)	CILP,NUDT14,PALD1,PPM1L,Ppp1cc,PPP1R14B
D-myo-inositol (3,4,5,6)-tetrakisphosphate Biosynthesis	0.7	0.0355	1.342	2/169 (1%)	0/169 (0%)	4/169 (2%)	163/169 (96%)	CILP,NUDT14,PALD1,PPM1L,Ppp1cc,PPP1R14B
Vitamin-C Transport	0.688	0.0909	#NUM!	0/22 (0%)	0/22 (0%)	2/22 (9%)	20/22 (91%)	NXN,TXNRD3
Endothelin-1 Signaling	0.688	0.0349	0.816	2/172 (1%)	0/172 (0%)	4/172 (2%)	166/172 (97%)	PLA2G5,PLCD3,PLCL1,PLD3,RRAS,SRC
Acute Myeloid Leukemia Signaling	0.688	0.0449	#NUM!	1/89 (1%)	0/89 (0%)	3/89 (3%)	85/89 (96%)	MAP2K6,RELB,RRAS,RUNX1
G-Protein Coupled Receptor Signaling	0.688	0.0246	0.535	6/570 (1%)	0/570 (0%)	8/570 (1%)	556/570 (98%)	ADGRL1,CALCRL,CELSR2,GPR155,LGR4,MAP2K6,MCHR1,MYL11,MYL12B,MYL4,MYL6B,RELB,RRAS,SRC
Palmitate Biosynthesis I (Animals)	0.688	0.333	#NUM!	0/3 (0%)	0/3 (0%)	1/3 (33%)	2/3 (67%)	FASN
L-cysteine Degradation I	0.688	0.333	#NUM!	0/3 (0%)	0/3 (0%)	1/3 (33%)	2/3 (67%)	CDO1
Phenylalanine Degradation I (Aerobic)	0.688	0.333	#NUM!	0/3 (0%)	0/3 (0%)	1/3 (33%)	2/3 (67%)	PCBD1
Superpathway of Inositol Phosphate Compounds	0.684	0.0318	1.633	2/220 (1%)	0/220 (0%)	5/220 (2%)	213/220 (97%)	CILP,NUDT14,PALD1,PLCD3,PPM1L,Ppp1cc,PPP1R14B
OX40 Signaling Pathway	0.684	0.0556	#NUM!	1/54 (2%)	0/54 (0%)	2/54 (4%)	51/54 (94%)	CD3E,RELB,TRAF2
AMPK Signaling	0.684	0.0317	-1	3/221 (1%)	0/221 (0%)	4/221 (2%)	214/221 (97%)	AK3,CDKN1A,CHRNA1,CHRNB1,FASN,PPM1L,RAB3A
p70S6K Signaling	0.684	0.0376	1.342	2/133 (2%)	0/133 (0%)	3/133 (2%)	128/133 (96%)	PLCD3,PLCL1,PPM1L,RRAS,SRC
Actin Nucleation by ARP-WASP Complex	0.684	0.0435	#NUM!	1/92 (1%)	0/92 (0%)	3/92 (3%)	88/92 (96%)	ITGA4,RHOC,RND1,RRAS
Coronavirus Pathogenesis Pathway	0.684	0.0339	-0.816	1/177 (1%)	0/177 (0%)	5/177 (3%)	171/177 (97%)	EEF1A2,EIF4E,RELB,RPS21,RPS27L,RPS29
CD27 Signaling in Lymphocytes	0.684	0.0545	#NUM!	1/55 (2%)	0/55 (0%)	2/55 (4%)	52/55 (95%)	MAP2K6,RELB,TRAF2
IL-10 Signaling	0.681	0.0373	0.447	2/134 (1%)	0/134 (0%)	3/134 (2%)	129/134 (96%)	CDKN1A,IFNGR2,MAP2K6,RELB,TLR4
p53 Signaling	0.675	0.0426	#NUM!	2/94 (2%)	0/94 (0%)	2/94 (2%)	90/94 (96%)	CCNG1,CDKN1A,SERPINE2,TP63
UVA-Induced MAPK Signaling	0.675	0.0426	0	2/94 (2%)	0/94 (0%)	2/94 (2%)	90/94 (96%)	PLCD3,PLCL1,RPS6KA2,RRAS
3-phosphoinositide Degradation	0.675	0.0333	1.342	2/180 (1%)	0/180 (0%)	4/180 (2%)	174/180 (97%)	CILP,NUDT14,PALD1,PPM1L,Ppp1cc,PPP1R14B
Activin Inhibin Signaling Pathway	0.675	0.0331	0.816	2/181 (1%)	0/181 (0%)	4/181 (2%)	175/181 (97%)	CDKN1A,FST,MAP2K6,PMEPA1,TLR4,TRAF2
GADD45 Signaling	0.675	0.0526	#NUM!	1/57 (2%)	0/57 (0%)	2/57 (4%)	54/57 (95%)	CDKN1A,MAP2K6,RELB
Death Receptor Signaling	0.675	0.0421	#NUM!	0/95 (0%)	0/95 (0%)	4/95 (4%)	91/95 (96%)	HSPB1,HSPB7,RELB,TRAF2
Cardiac Hypertrophy Signaling (Enhanced)	0.651	0.0247	0	6/486 (1%)	0/486 (0%)	6/486 (1%)	474/486 (98%)	ATP2A1,CACNG7,EIF4E,FGF2,HSPB1,HSPB7,ITGA4,MAP2K6,PLCD3,PLCL1,RELB,RRAS
Neutrophil Extracellular Trap Signaling Pathway	0.651	0.0272	0.333	5/331 (2%)	0/331 (0%)	4/331 (1%)	322/331 (97%)	COL24A1,COL9A1,MAP2K6,PLA2G5,PLCD3,PLCL1,SERPINB1,SRC,TLR4
HIF1α Signaling	0.651	0.0323	0	4/186 (2%)	0/186 (0%)	2/186 (1%)	180/186 (97%)	CDKN1A,EGLN1,EIF4E,FGF2,MAP2K6,RRAS
Catecholamine Biosynthesis	0.651	0.25	#NUM!	0/4 (0%)	0/4 (0%)	1/4 (25%)	3/4 (75%)	TH
Glycerol Degradation I	0.651	0.25	#NUM!	1/4 (25%)	0/4 (0%)	0/4 (0%)	3/4 (75%)	GPD2
Taurine Biosynthesis	0.651	0.25	#NUM!	0/4 (0%)	0/4 (0%)	1/4 (25%)	3/4 (75%)	CDO1
PI3K Signaling in B Lymphocytes	0.646	0.0352	1	1/142 (1%)	0/142 (0%)	4/142 (3%)	137/142 (96%)	PLCD3,PLCL1,RELB,RRAS,TLR4
PI3K/AKT Signaling	0.644	0.0319	-0.447	3/188 (2%)	0/188 (0%)	3/188 (2%)	182/188 (97%)	CDKN1A,EIF4E,ITGA4,PPM1L,RELB,RRAS
Role of Macrophages, Fibroblasts and Endothelial Cells in Rheumatoid Arthritis	0.635	0.028	#NUM!	3/286 (1%)	0/286 (0%)	5/286 (2%)	278/286 (97%)	FGF2,MAP2K6,PLCD3,PLCL1,RRAS,SRC,TLR4,TRAF2
Insulin Secretion Signaling Pathway	0.631	0.0294	0.816	4/238 (2%)	0/238 (0%)	3/238 (1%)	231/238 (97%)	CACNG7,EIF4E,KCNB1,PLCD3,PLCL1,SEC61G,SRC
WNT/Ca+ pathway	0.63	0.0484	#NUM!	1/62 (2%)	0/62 (0%)	2/62 (3%)	59/62 (95%)	PLCD3,PLCL1,RELB
Axonal Guidance Signaling	0.614	0.0247	#NUM!	4/446 (1%)	0/446 (0%)	7/446 (2%)	435/446 (98%)	EIF4E,ITGA4,ITSN1,MYL11,MYL12B,MYL4,MYL6B,PLCD3,PLCL1,RND1,RRAS
3-phosphoinositide Biosynthesis	0.61	0.0309	1.342	2/194 (1%)	0/194 (0%)	4/194 (2%)	188/194 (97%)	CILP,NUDT14,PALD1,PPM1L,Ppp1cc,PPP1R14B
CD40 Signaling	0.609	0.0469	#NUM!	1/64 (2%)	0/64 (0%)	2/64 (3%)	61/64 (95%)	MAP2K6,RELB,TRAF2
Paxillin Signaling	0.609	0.0381	0	2/105 (2%)	0/105 (0%)	2/105 (2%)	101/105 (96%)	ITGA4,RRAS,SRC,TLN2
Melatonin Signaling	0.609	0.0462	#NUM!	2/65 (3%)	0/65 (0%)	1/65 (2%)	62/65 (95%)	MAP2K6,PLCD3,PLCL1
Th17 Activation Pathway	0.609	0.0462	#NUM!	1/65 (2%)	0/65 (0%)	2/65 (3%)	62/65 (95%)	CD3E,RELB,RUNX1
Arginine Biosynthesis IV	0.609	0.2	#NUM!	0/5 (0%)	0/5 (0%)	1/5 (20%)	4/5 (80%)	ASS1
Urea Cycle	0.609	0.2	#NUM!	0/5 (0%)	0/5 (0%)	1/5 (20%)	4/5 (80%)	ASS1
Citrulline-Nitric Oxide Cycle	0.609	0.2	#NUM!	0/5 (0%)	0/5 (0%)	1/5 (20%)	4/5 (80%)	ASS1
Ferroptosis Signaling Pathway	0.601	0.0374	-1	0/107 (0%)	0/107 (0%)	4/107 (4%)	103/107 (96%)	CDKN1A,GPX4,HSPB1,RRAS
Antiproliferative Role of Somatostatin Receptor 2	0.592	0.0448	#NUM!	0/67 (0%)	0/67 (0%)	3/67 (4%)	64/67 (96%)	CDKN1A,RRAS,SRC
Role of MAPK Signaling in Inhibiting the Pathogenesis of Influenza	0.592	0.0448	#NUM!	2/67 (3%)	0/67 (0%)	1/67 (1%)	64/67 (96%)	MAP2K6,PLA2G5,TLR4
CDK5 Signaling	0.592	0.0367	0	2/109 (2%)	0/109 (0%)	2/109 (2%)	105/109 (96%)	PPM1L,Ppp1cc,PPP1R14B,RRAS
Prostate Cancer Signaling	0.592	0.0367	#NUM!	0/109 (0%)	0/109 (0%)	4/109 (4%)	105/109 (96%)	CDKN1A,KLK3,RELB,RRAS
Breast Cancer Regulation by Stathmin1	0.589	0.0239	-0.905	8/461 (2%)	0/461 (0%)	3/461 (1%)	450/461 (98%)	ADGRL1,AURKA,CALCRL,CELSR2,FGF2,GPR155,LGR4,MCHR1,PPM1L,PPP1R14B,RRAS
Role of RIG1-like Receptors in Antiviral Innate Immunity	0.589	0.0625	#NUM!	0/32 (0%)	0/32 (0%)	2/32 (6%)	30/32 (94%)	RELB,TRAF2
TNFR2 Signaling	0.589	0.0625	#NUM!	0/32 (0%)	0/32 (0%)	2/32 (6%)	30/32 (94%)	RELB,TRAF2
Interferon Signaling	0.589	0.0625	#NUM!	2/32 (6%)	0/32 (0%)	0/32 (0%)	30/32 (94%)	IFIT3,IFNGR2
Role of NFAT in Cardiac Hypertrophy	0.589	0.0294	0	3/204 (1%)	0/204 (0%)	3/204 (1%)	198/204 (97%)	CACNG7,MAP2K6,PLCD3,PLCL1,RRAS,SRC
RHOA Signaling	0.589	0.036	2	0/111 (0%)	0/111 (0%)	4/111 (4%)	107/111 (96%)	MYL11,MYL12B,MYL4,MYL6B
Aldosterone Signaling in Epithelial Cells	0.586	0.0318	#NUM!	2/157 (1%)	0/157 (0%)	3/157 (2%)	152/157 (97%)	HSPB1,HSPB7,LRRC38,PLCD3,PLCL1
Sphingosine-1-phosphate Signaling	0.584	0.0357	#NUM!	1/112 (1%)	0/112 (0%)	3/112 (3%)	108/112 (96%)	PLCD3,PLCL1,RHOC,RND1
4-1BB Signaling in T Lymphocytes	0.582	0.0606	#NUM!	0/33 (0%)	0/33 (0%)	2/33 (6%)	31/33 (94%)	RELB,TRAF2
Phosphatidylcholine Biosynthesis I	0.582	0.167	#NUM!	1/6 (17%)	0/6 (0%)	0/6 (0%)	5/6 (83%)	PHKA1
Germ Cell-Sertoli Cell Junction Signaling	0.581	0.0314	#NUM!	1/159 (1%)	0/159 (0%)	4/159 (3%)	154/159 (97%)	MAP2K6,RHOC,RND1,RRAS,SRC
Glioma Invasiveness Signaling	0.581	0.0423	#NUM!	0/71 (0%)	0/71 (0%)	3/71 (4%)	68/71 (96%)	RHOC,RND1,RRAS
Systemic Lupus Erythematosus In T Cell Signaling Pathway	0.581	0.0288	0.447	3/208 (1%)	0/208 (0%)	3/208 (1%)	202/208 (97%)	CD3E,MAP2K6,PPM1L,RHOC,RND1,RRAS
SNARE Signaling Pathway	0.581	0.0351	1	1/114 (1%)	0/114 (0%)	3/114 (3%)	110/114 (96%)	MYH3,MYL4,MYL6B,RAB3A
Cardiac β-adrenergic Signaling	0.58	0.0311	1	3/161 (2%)	0/161 (0%)	2/161 (1%)	156/161 (97%)	ATP2A1,CACNG7,PPM1L,Ppp1cc,PPP1R14B
Crosstalk between Dendritic Cells and Natural Killer Cells	0.58	0.0417	#NUM!	1/72 (1%)	0/72 (0%)	2/72 (3%)	69/72 (96%)	RELB,TLN2,TLR4
Role of MAPK Signaling in the Pathogenesis of Influenza	0.58	0.0417	#NUM!	2/72 (3%)	0/72 (0%)	1/72 (1%)	69/72 (96%)	MAP2K6,PLA2G5,RRAS
Caveolar-mediated Endocytosis Signaling	0.579	0.0411	#NUM!	2/73 (3%)	0/73 (0%)	1/73 (1%)	70/73 (96%)	ITGA4,ITSN1,SRC
Angiopoietin Signaling	0.579	0.0411	#NUM!	1/73 (1%)	0/73 (0%)	2/73 (3%)	70/73 (96%)	ANGPT1,RELB,RRAS
Thyroid Cancer Signaling	0.579	0.0411	#NUM!	0/73 (0%)	0/73 (0%)	3/73 (4%)	70/73 (96%)	GDNF,KLK3,RRAS
ERK5 Signaling	0.579	0.0411	#NUM!	1/73 (1%)	0/73 (0%)	2/73 (3%)	70/73 (96%)	RPS6KA2,RRAS,SRC
CREB Signaling in Neurons	0.579	0.0232	-1.508	8/475 (2%)	0/475 (0%)	3/475 (1%)	464/475 (98%)	ADGRL1,CACNG7,CALCRL,CELSR2,FGF2,GPR155,LGR4,MCHR1,PLCD3,PLCL1,RRAS
Molecular Mechanisms of Cancer	0.567	0.0236	#NUM!	4/424 (1%)	0/424 (0%)	6/424 (1%)	414/424 (98%)	AURKA,CDKN1A,ITGA4,MAP2K6,RELB,RHOC,RND1,RRAS,SRC,TAB2
NF-κB Activation by Viruses	0.567	0.04	#NUM!	0/75 (0%)	0/75 (0%)	3/75 (4%)	72/75 (96%)	RELB,RRAS,TRAF2
Neurotrophin/TRK Signaling	0.567	0.04	#NUM!	1/75 (1%)	0/75 (0%)	2/75 (3%)	72/75 (96%)	KLK3,MAP2K6,RRAS
Glycoaminoglycan-protein Linkage Region Biosynthesis	0.567	0.143	#NUM!	1/7 (14%)	0/7 (0%)	0/7 (0%)	6/7 (86%)	XYLT1
Dendritic Cell Maturation	0.567	0.0301	1	2/166 (1%)	0/166 (0%)	3/166 (2%)	161/166 (97%)	CD3E,PLCD3,PLCL1,RELB,TLR4
TR/RXR Activation	0.557	0.0395	#NUM!	1/76 (1%)	0/76 (0%)	2/76 (3%)	73/76 (96%)	ATP2A1,FASN,RXRG
DHCR24 Signaling Pathway	0.552	0.0331	0	2/121 (2%)	0/121 (0%)	2/121 (2%)	117/121 (97%)	APOE,DHCR7,RRAS,RXRG
Senescence Pathway	0.55	0.0259	0	4/270 (1%)	0/270 (0%)	3/270 (1%)	263/270 (97%)	CACNG7,CDKN1A,EIF4E,MAP2K6,PDK2,PPM1L,RRAS
P2Y Purigenic Receptor Signaling Pathway	0.548	0.0328	#NUM!	1/122 (1%)	0/122 (0%)	3/122 (2%)	118/122 (97%)	PLCD3,PLCL1,RELB,RRAS
Estrogen-Dependent Breast Cancer Signaling	0.545	0.0385	#NUM!	0/78 (0%)	0/78 (0%)	3/78 (4%)	75/78 (96%)	RELB,RRAS,SRC
BAG2 Signaling Pathway	0.545	0.0385	#NUM!	0/78 (0%)	0/78 (0%)	3/78 (4%)	75/78 (96%)	CDKN1A,PSME2,RELB
GNRH Signaling	0.538	0.0291	#NUM!	2/172 (1%)	0/172 (0%)	3/172 (2%)	167/172 (97%)	CACNG7,MAP2K6,RELB,RRAS,SRC
FLT3 Signaling in Hematopoietic Progenitor Cells	0.538	0.038	#NUM!	2/79 (3%)	0/79 (0%)	1/79 (1%)	76/79 (96%)	EIF4E,RPS6KA2,RRAS
April Mediated Signaling	0.535	0.0513	#NUM!	0/39 (0%)	0/39 (0%)	2/39 (5%)	37/39 (95%)	RELB,TRAF2
JAK/STAT Signaling	0.532	0.0375	#NUM!	0/80 (0%)	0/80 (0%)	3/80 (4%)	77/80 (96%)	CDKN1A,RELB,RRAS
B Cell Activating Factor Signaling	0.527	0.05	#NUM!	0/40 (0%)	0/40 (0%)	2/40 (5%)	38/40 (95%)	RELB,TRAF2
nNOS Signaling in Skeletal Muscle Cells	0.527	0.05	#NUM!	1/40 (3%)	0/40 (0%)	1/40 (3%)	38/40 (95%)	CACNG7,CHRNA1
IL-23 Signaling Pathway	0.527	0.05	#NUM!	0/40 (0%)	0/40 (0%)	2/40 (5%)	38/40 (95%)	RELB,RUNX1
STAT3 Pathway	0.527	0.0315	#NUM!	1/127 (1%)	0/127 (0%)	3/127 (2%)	123/127 (97%)	CDKN1A,FGF2,RRAS,SRC
CTLA4 Signaling in Cytotoxic T Lymphocytes	0.527	0.0284	-0.447	2/176 (1%)	0/176 (0%)	3/176 (2%)	171/176 (97%)	CD3E,PLD3,PPM1L,RRAS,SRC
PEDF Signaling	0.526	0.0366	#NUM!	0/82 (0%)	0/82 (0%)	3/82 (4%)	79/82 (96%)	GDNF,RELB,RRAS
HIPPO signaling	0.526	0.0366	#NUM!	2/82 (2%)	0/82 (0%)	1/82 (1%)	79/82 (96%)	PPM1L,Ppp1cc,PPP1R14B
Insulin Receptor Signaling	0.519	0.031	0	2/129 (2%)	0/129 (0%)	2/129 (2%)	125/129 (97%)	EIF4E,Ppp1cc,PPP1R14B,RRAS
BMP signaling pathway	0.508	0.0357	#NUM!	0/84 (0%)	0/84 (0%)	3/84 (4%)	81/84 (96%)	FST,RELB,RRAS
Reelin Signaling in Neurons	0.506	0.0305	#NUM!	1/131 (1%)	0/131 (0%)	3/131 (2%)	127/131 (97%)	APOE,MAP2K6,PDK2,SRC
Role of IL-17F in Allergic Inflammatory Airway Diseases	0.496	0.0465	#NUM!	1/43 (2%)	0/43 (0%)	1/43 (2%)	41/43 (95%)	RELB,RPS6KA2
Ceramide Signaling	0.493	0.0349	#NUM!	1/86 (1%)	0/86 (0%)	2/86 (2%)	83/86 (97%)	PPM1L,RELB,RRAS
Necroptosis Signaling Pathway	0.488	0.0299	0	2/134 (1%)	0/134 (0%)	2/134 (1%)	130/134 (97%)	PLA2G5,TAB2,TLR4,TRAF2
Neuropathic Pain Signaling In Dorsal Horn Neurons	0.487	0.0345	#NUM!	1/87 (1%)	0/87 (0%)	2/87 (2%)	84/87 (97%)	PLCD3,PLCL1,SRC
Calcium Transport I	0.486	0.1	#NUM!	0/10 (0%)	0/10 (0%)	1/10 (10%)	9/10 (90%)	ATP2A1
HOTAIR Regulatory Pathway	0.486	0.0296	#NUM!	0/135 (0%)	0/135 (0%)	4/135 (3%)	131/135 (97%)	CDKN1A,RELB,RHOC,TLR4
Altered T Cell and B Cell Signaling in Rheumatoid Arthritis	0.483	0.0341	#NUM!	1/88 (1%)	0/88 (0%)	2/88 (2%)	85/88 (97%)	CD3E,RELB,TLR4
IL-17 Signaling	0.483	0.0294	0	2/136 (1%)	0/136 (0%)	2/136 (1%)	132/136 (97%)	MAP2K6,RRAS,TAB2,TRAF2
IL-1 Signaling	0.478	0.0337	#NUM!	2/89 (2%)	0/89 (0%)	1/89 (1%)	86/89 (97%)	MAP2K6,RELB,TAB2
Ephrin Receptor Signaling	0.477	0.0266	0	3/188 (2%)	0/188 (0%)	2/188 (1%)	183/188 (97%)	ANGPT1,ITGA4,ITSN1,RRAS,SRC
Systemic Lupus Erythematosus In B Cell Signaling Pathway	0.477	0.0249	0.447	2/241 (1%)	0/241 (0%)	4/241 (2%)	235/241 (98%)	IFIT3,IFNGR2,RELB,RRAS,SRC,TRAF2
Dilated Cardiomyopathy Signaling Pathway	0.477	0.029	#NUM!	1/138 (1%)	0/138 (0%)	3/138 (2%)	134/138 (97%)	CACNG7,MYH3,MYL4,MYL6B
FXR/RXR Activation	0.477	0.0333	#NUM!	1/90 (1%)	0/90 (0%)	2/90 (2%)	87/90 (97%)	ABCB4,APOE,FASN
Role of Tissue Factor in Cancer	0.472	0.0263	-0.447	3/190 (2%)	0/190 (0%)	2/190 (1%)	185/190 (97%)	EIF4E,MAP2K6,RPS6KA2,RRAS,SRC
TGF-β Signaling	0.471	0.033	#NUM!	2/91 (2%)	0/91 (0%)	1/91 (1%)	88/91 (97%)	MAP2K6,PMEPA1,RRAS
IL-12 Signaling and Production in Macrophages	0.471	0.0262	-0.447	1/191 (1%)	0/191 (0%)	4/191 (2%)	186/191 (97%)	APOE,LYZ,MAP2K6,RELB,TLR4
Role of PI3K/AKT Signaling in the Pathogenesis of Influenza	0.471	0.0426	#NUM!	0/47 (0%)	0/47 (0%)	2/47 (4%)	45/47 (96%)	RELB,ZNF346
Colorectal Cancer Metastasis Signaling	0.471	0.0245	2	0/245 (0%)	0/245 (0%)	6/245 (2%)	239/245 (98%)	RELB,RHOC,RND1,RRAS,SRC,TLR4
Xenobiotic Metabolism CAR Signaling Pathway	0.471	0.0284	-1	3/141 (2%)	0/141 (0%)	1/141 (1%)	137/141 (97%)	ALDH1L2,MAP2K6,PPM1L,SRC
Pulmonary Fibrosis Idiopathic Signaling Pathway	0.471	0.0233	-1.134	5/300 (2%)	0/300 (0%)	2/300 (1%)	293/300 (98%)	COL24A1,COL9A1,FGF2,MAP2K6,RELB,RPS6KA2,RRAS
Melanoma Signaling	0.471	0.0417	#NUM!	0/48 (0%)	0/48 (0%)	2/48 (4%)	46/48 (96%)	CDKN1A,RRAS
Fcγ Receptor-mediated Phagocytosis in Macrophages and Monocytes	0.471	0.0323	#NUM!	1/93 (1%)	0/93 (0%)	2/93 (2%)	90/93 (97%)	PLD3,SRC,TLN2
Melanocyte Development and Pigmentation Signaling	0.471	0.0323	#NUM!	1/93 (1%)	0/93 (0%)	2/93 (2%)	90/93 (97%)	RPS6KA2,RRAS,SRC
PPAR Signaling	0.471	0.0323	#NUM!	0/93 (0%)	0/93 (0%)	3/93 (3%)	90/93 (97%)	RELB,RRAS,TRAF2
Myelination Signaling Pathway	0.47	0.0232	0.378	3/302 (1%)	0/302 (0%)	4/302 (1%)	295/302 (98%)	EIF4E,FASN,FGF2,KLK3,RRAS,RXRG,SRC
Small Cell Lung Cancer Signaling	0.47	0.0319	#NUM!	1/94 (1%)	0/94 (0%)	2/94 (2%)	91/94 (97%)	RELB,RXRG,TRAF2
Regulation of IL-2 Expression in Activated and Anergic T Lymphocytes	0.47	0.0319	#NUM!	1/94 (1%)	0/94 (0%)	2/94 (2%)	91/94 (97%)	CD3E,RELB,RRAS
GPCR-Mediated Nutrient Sensing in Enteroendocrine Cells	0.47	0.0319	#NUM!	2/94 (2%)	0/94 (0%)	1/94 (1%)	91/94 (97%)	CACNG7,PLCD3,PLCL1
NOD1/2 Signaling Pathway	0.467	0.0278	0	2/144 (1%)	0/144 (0%)	2/144 (1%)	140/144 (97%)	MAP2K6,TAB2,TLR4,TRAF2
TNFR1 Signaling	0.459	0.04	#NUM!	0/50 (0%)	0/50 (0%)	2/50 (4%)	48/50 (96%)	RELB,TRAF2
Cell Cycle: G2/M DNA Damage Checkpoint Regulation	0.459	0.04	#NUM!	1/50 (2%)	0/50 (0%)	1/50 (2%)	48/50 (96%)	AURKA,CDKN1A
Opioid Signaling Pathway	0.459	0.0238	0	3/252 (1%)	0/252 (0%)	3/252 (1%)	246/252 (98%)	CACNG7,MAP2K6,RPS6KA2,RRAS,SRC,TH
UVC-Induced MAPK Signaling	0.457	0.0392	#NUM!	0/51 (0%)	0/51 (0%)	2/51 (4%)	49/51 (96%)	RRAS,SRC
PTEN Signaling	0.457	0.027	#NUM!	1/148 (1%)	0/148 (0%)	3/148 (2%)	144/148 (97%)	CDKN1A,ITGA4,RELB,RRAS
Chronic Myeloid Leukemia Signaling	0.457	0.0235	0	2/255 (1%)	0/255 (0%)	4/255 (2%)	249/255 (98%)	AURKA,CDKN1A,PLCD3,PLCL1,RELB,RRAS
Role of MAPK Signaling in Promoting the Pathogenesis of Influenza	0.457	0.0306	#NUM!	2/98 (2%)	0/98 (0%)	1/98 (1%)	95/98 (97%)	MAP2K6,PLA2G5,RRAS
Superpathway of Citrulline Metabolism	0.457	0.0769	#NUM!	0/13 (0%)	0/13 (0%)	1/13 (8%)	12/13 (92%)	ASS1
Cholesterol Biosynthesis I	0.457	0.0769	#NUM!	1/13 (8%)	0/13 (0%)	0/13 (0%)	12/13 (92%)	DHCR7
Cholesterol Biosynthesis II (via 24,25-dihydrolanosterol)	0.457	0.0769	#NUM!	1/13 (8%)	0/13 (0%)	0/13 (0%)	12/13 (92%)	DHCR7
Cholesterol Biosynthesis III (via Desmosterol)	0.457	0.0769	#NUM!	1/13 (8%)	0/13 (0%)	0/13 (0%)	12/13 (92%)	DHCR7
Epithelial Adherens Junction Signaling	0.454	0.0268	1	1/149 (1%)	0/149 (0%)	3/149 (2%)	145/149 (97%)	MYL12B,PPM1L,RRAS,SRC
Bladder Cancer Signaling	0.452	0.0303	#NUM!	1/99 (1%)	0/99 (0%)	2/99 (2%)	96/99 (97%)	CDKN1A,FGF2,RRAS
Telomerase Signaling	0.45	0.03	#NUM!	1/100 (1%)	0/100 (0%)	2/100 (2%)	97/100 (97%)	CDKN1A,PPM1L,RRAS
Kinetochore Metaphase Signaling Pathway	0.45	0.03	#NUM!	1/100 (1%)	0/100 (0%)	2/100 (2%)	97/100 (97%)	BUB1B,Ppp1cc,PPP1R14B
Lymphotoxin β Receptor Signaling	0.45	0.0377	#NUM!	0/53 (0%)	0/53 (0%)	2/53 (4%)	51/53 (96%)	RELB,TRAF2
Role of IL-17A in Arthritis	0.45	0.0377	#NUM!	1/53 (2%)	0/53 (0%)	1/53 (2%)	51/53 (96%)	MAP2K6,RELB
Neuroinflammation Signaling Pathway	0.444	0.023	1.342	2/261 (1%)	0/261 (0%)	4/261 (2%)	255/261 (98%)	GDNF,IFNGR2,KLK3,PLA2G5,RELB,TLR4
Role of CHK Proteins in Cell Cycle Checkpoint Control	0.444	0.037	#NUM!	1/54 (2%)	0/54 (0%)	1/54 (2%)	52/54 (96%)	CDKN1A,PPM1L
Role of Hypercytokinemia/hyperchemokinemia in the Pathogenesis of Influenza	0.444	0.037	#NUM!	1/54 (2%)	0/54 (0%)	1/54 (2%)	52/54 (96%)	IFIT3,TLR4
Macrophage Alternative Activation Signaling Pathway	0.444	0.0261	1	1/153 (1%)	0/153 (0%)	3/153 (2%)	149/153 (97%)	CLEC10A,RELB,RXRG,TLR4
Th1 Pathway	0.438	0.0291	#NUM!	3/103 (3%)	0/103 (0%)	0/103 (0%)	100/103 (97%)	CD3E,IFNGR2,MAP2K6
CNTF Signaling	0.438	0.0364	#NUM!	1/55 (2%)	0/55 (0%)	1/55 (2%)	53/55 (96%)	RPS6KA2,RRAS
Acute Phase Response Signaling	0.438	0.0258	#NUM!	1/155 (1%)	0/155 (0%)	3/155 (2%)	151/155 (97%)	MAP2K6,RELB,RRAS,TRAF2
PKCθ Signaling in T Lymphocytes	0.438	0.0258	#NUM!	2/155 (1%)	0/155 (0%)	2/155 (1%)	151/155 (97%)	CACNG7,CD3E,RELB,RRAS
Hepatic Cholestasis	0.433	0.0256	#NUM!	1/156 (1%)	0/156 (0%)	3/156 (2%)	152/156 (97%)	ABCB4,RELB,TLR4,TRAF2
Maturity Onset Diabetes of Young (MODY) Signaling	0.432	0.0357	#NUM!	1/56 (2%)	0/56 (0%)	1/56 (2%)	54/56 (96%)	APOE,CACNG7
Gαq Signaling	0.43	0.0255	#NUM!	0/157 (0%)	0/157 (0%)	4/157 (3%)	153/157 (97%)	PLD3,RELB,RHOC,RND1
GPCR-Mediated Integration of Enteroendocrine Signaling Exemplified by an L Cell	0.413	0.0345	#NUM!	1/58 (2%)	0/58 (0%)	1/58 (2%)	56/58 (97%)	PLCD3,PLCL1
Semaphorin Signaling in Neurons	0.404	0.0339	#NUM!	0/59 (0%)	0/59 (0%)	2/59 (3%)	57/59 (97%)	RHOC,RND1
Fc Epsilon RI Signaling	0.404	0.0275	#NUM!	2/109 (2%)	0/109 (0%)	1/109 (1%)	106/109 (97%)	MAP2K6,PLA2G5,RRAS
Oxytocin In Brain Signaling Pathway	0.391	0.0242	-1	2/165 (1%)	0/165 (0%)	2/165 (1%)	161/165 (98%)	CACNG7,PLA2G5,RRAS,TLR4
Agranulocyte Adhesion and Diapedesis	0.391	0.0242	#NUM!	1/165 (1%)	0/165 (0%)	3/165 (2%)	161/165 (98%)	ITGA4,MYH3,MYL4,MYL6B
Netrin Signaling	0.391	0.0328	#NUM!	1/61 (2%)	0/61 (0%)	1/61 (2%)	59/61 (97%)	CACNG7,ENAH
IL-15 Production	0.391	0.0268	#NUM!	1/112 (1%)	0/112 (0%)	2/112 (2%)	109/112 (97%)	MAP2K6,RELB,SRC
SAPK/JNK Signaling	0.391	0.0268	#NUM!	1/112 (1%)	0/112 (0%)	2/112 (2%)	109/112 (97%)	CD3E,RRAS,TRAF2
Glucocorticoid Receptor Signaling	0.391	0.0198	#NUM!	3/455 (1%)	0/455 (0%)	6/455 (1%)	446/455 (98%)	CD3E,CDKN1A,KRT18,KRT8,PLA2G5,RRAS,RXRG,SRC,TRAF2
Sperm Motility	0.386	0.0224	#NUM!	3/223 (1%)	0/223 (0%)	2/223 (1%)	218/223 (98%)	MAP2K6,PLA2G5,PLCD3,PLCL1,SRC
Neuregulin Signaling	0.381	0.0263	#NUM!	1/114 (1%)	0/114 (0%)	2/114 (2%)	111/114 (97%)	ITGA4,RRAS,SRC
Virus Entry via Endocytic Pathways	0.375	0.0261	#NUM!	1/115 (1%)	0/115 (0%)	2/115 (2%)	112/115 (97%)	ITSN1,RRAS,SRC
Induction of Apoptosis by HIV1	0.372	0.0312	#NUM!	0/64 (0%)	0/64 (0%)	2/64 (3%)	62/64 (97%)	RELB,TRAF2
NGF Signaling	0.371	0.0256	#NUM!	1/117 (1%)	0/117 (0%)	2/117 (2%)	114/117 (97%)	RELB,RPS6KA2,RRAS
Gap Junction Signaling	0.371	0.0233	#NUM!	1/172 (1%)	0/172 (0%)	3/172 (2%)	168/172 (98%)	PLCD3,PLCL1,RRAS,SRC
FAK Signaling	0.371	0.019	-1.265	7/526 (1%)	0/526 (0%)	3/526 (1%)	516/526 (98%)	ADGRL1,CALCRL,CD3E,CELSR2,GPR155,ITGA4,LGR4,MCHR1,RRAS,SRC
Calcium-induced T Lymphocyte Apoptosis	0.371	0.0308	#NUM!	1/65 (2%)	0/65 (0%)	1/65 (2%)	63/65 (97%)	ATP2A1,CD3E
Xenobiotic Metabolism AHR Signaling Pathway	0.371	0.0308	#NUM!	1/65 (2%)	0/65 (0%)	1/65 (2%)	63/65 (97%)	ALDH1L2,RELB
G Beta Gamma Signaling	0.367	0.0254	#NUM!	1/118 (1%)	0/118 (0%)	2/118 (2%)	115/118 (97%)	CACNG7,RRAS,SRC
TREM1 Signaling	0.366	0.0303	#NUM!	0/66 (0%)	0/66 (0%)	2/66 (3%)	64/66 (97%)	RELB,TLR4
IL-4 Signaling	0.366	0.023	-1	3/174 (2%)	0/174 (0%)	1/174 (1%)	170/174 (98%)	CD3E,COL24A1,COL9A1,RRAS
Glutathione Redox Reactions I	0.366	0.05	#NUM!	0/20 (0%)	0/20 (0%)	1/20 (5%)	19/20 (95%)	GPX4
Endoplasmic Reticulum Stress Pathway	0.366	0.05	#NUM!	0/20 (0%)	0/20 (0%)	1/20 (5%)	19/20 (95%)	TRAF2
Inflammasome pathway	0.366	0.05	#NUM!	0/20 (0%)	0/20 (0%)	1/20 (5%)	19/20 (95%)	TLR4
Leptin Signaling in Obesity	0.365	0.0299	#NUM!	1/67 (1%)	0/67 (0%)	1/67 (1%)	65/67 (97%)	PLCD3,PLCL1
Endocannabinoid Developing Neuron Pathway	0.365	0.025	#NUM!	1/120 (1%)	0/120 (0%)	2/120 (2%)	117/120 (98%)	MAP2K6,RRAS,SRC
Regulation of the Epithelial-Mesenchymal Transition Pathway	0.357	0.0225	#NUM!	2/178 (1%)	0/178 (0%)	2/178 (1%)	174/178 (98%)	FGF2,MAP2K6,RELB,RRAS
Regulation Of The Epithelial Mesenchymal Transition By Growth Factors Pathway	0.357	0.0225	#NUM!	2/178 (1%)	0/178 (0%)	2/178 (1%)	174/178 (98%)	FGF2,MAP2K6,RELB,RRAS
Pancreatic Adenocarcinoma Signaling	0.357	0.0246	#NUM!	0/122 (0%)	0/122 (0%)	3/122 (2%)	119/122 (98%)	CDKN1A,PLD3,RELB
GM-CSF Signaling	0.355	0.029	#NUM!	0/69 (0%)	0/69 (0%)	2/69 (3%)	67/69 (97%)	RRAS,RUNX1
Xenobiotic Metabolism Signaling	0.355	0.0211	#NUM!	3/237 (1%)	0/237 (0%)	2/237 (1%)	232/237 (98%)	ALDH1L2,MAP2K6,PPM1L,RELB,RRAS
G Protein Signaling Mediated by Tubby	0.341	0.0282	#NUM!	1/71 (1%)	0/71 (0%)	1/71 (1%)	69/71 (97%)	CD3E,MCHR1
Human Embryonic Stem Cell Pluripotency	0.338	0.0219	0	2/183 (1%)	0/183 (0%)	2/183 (1%)	179/183 (98%)	FGF2,KLK3,MAP2K6,RRAS
T Cell Receptor Signaling	0.335	0.0217	0	2/184 (1%)	0/184 (0%)	2/184 (1%)	180/184 (98%)	CD3E,MAP2K6,RELB,RRAS
Airway Inflammation in Asthma	0.335	0.0435	#NUM!	1/23 (4%)	0/23 (0%)	0/23 (0%)	22/23 (96%)	IFNGR2
LPS/IL-1 Mediated Inhibition of RXR Function	0.335	0.0216	#NUM!	1/185 (1%)	0/185 (0%)	3/185 (2%)	181/185 (98%)	ALDH1L2,APOE,TLR4,TRAF2
Clathrin-mediated Endocytosis Signaling	0.335	0.0216	#NUM!	1/185 (1%)	0/185 (0%)	3/185 (2%)	181/185 (98%)	APOE,FGF2,LYZ,SRC
T Helper Cell Differentiation	0.335	0.0274	#NUM!	2/73 (3%)	0/73 (0%)	0/73 (0%)	71/73 (97%)	CD3E,IFNGR2
GDNF Family Ligand-Receptor Interactions	0.335	0.0274	#NUM!	0/73 (0%)	0/73 (0%)	2/73 (3%)	71/73 (97%)	GDNF,RRAS
Endocannabinoid Neuronal Synapse Pathway	0.332	0.0233	#NUM!	2/129 (2%)	0/129 (0%)	1/129 (1%)	126/129 (98%)	CACNG7,PLCD3,PLCL1
Chemokine Signaling	0.332	0.027	#NUM!	0/74 (0%)	0/74 (0%)	2/74 (3%)	72/74 (97%)	RRAS,SRC
Macropinocytosis Signaling	0.332	0.027	#NUM!	0/74 (0%)	0/74 (0%)	2/74 (3%)	72/74 (97%)	RRAS,SRC
HGF Signaling	0.332	0.0231	#NUM!	1/130 (1%)	0/130 (0%)	2/130 (2%)	127/130 (98%)	CDKN1A,ITGA4,RRAS
Lipid Antigen Presentation by CD1	0.332	0.0417	#NUM!	1/24 (4%)	0/24 (0%)	0/24 (0%)	23/24 (96%)	CD3E
RAR Activation	0.331	0.019	0.378	2/369 (1%)	0/369 (0%)	5/369 (1%)	362/369 (98%)	CDKN1A,RELB,RHOC,RND1,RPS6KA2,RXRG,SRC
Immunogenic Cell Death Signaling Pathway	0.325	0.0263	#NUM!	1/76 (1%)	0/76 (0%)	1/76 (1%)	74/76 (97%)	IFNGR2,TLR4
Intrinsic Prothrombin Activation Pathway	0.325	0.04	#NUM!	0/25 (0%)	0/25 (0%)	1/25 (4%)	24/25 (96%)	KLK3
Estrogen-mediated S-phase Entry	0.325	0.04	#NUM!	0/25 (0%)	0/25 (0%)	1/25 (4%)	24/25 (96%)	CDKN1A
D-myo-inositol (1,4,5)-Trisphosphate Biosynthesis	0.325	0.04	#NUM!	0/25 (0%)	0/25 (0%)	1/25 (4%)	24/25 (96%)	PLCD3
RAC Signaling	0.324	0.0226	#NUM!	1/133 (1%)	0/133 (0%)	2/133 (2%)	130/133 (98%)	ITGA4,RELB,RRAS
Apelin Endothelial Signaling Pathway	0.32	0.0224	#NUM!	1/134 (1%)	0/134 (0%)	2/134 (1%)	131/134 (98%)	ANGPT1,RELB,RRAS
Communication between Innate and Adaptive Immune Cells	0.32	0.0256	#NUM!	1/78 (1%)	0/78 (0%)	1/78 (1%)	76/78 (97%)	CD3E,TLR4
VEGF Family Ligand-Receptor Interactions	0.32	0.0256	#NUM!	1/78 (1%)	0/78 (0%)	1/78 (1%)	76/78 (97%)	PLA2G5,RRAS
FGF Signaling	0.32	0.0256	#NUM!	2/78 (3%)	0/78 (0%)	0/78 (0%)	76/78 (97%)	FGF2,MAP2K6
Type II Diabetes Mellitus Signaling	0.315	0.0221	#NUM!	1/136 (1%)	0/136 (0%)	2/136 (1%)	133/136 (98%)	CACNG7,RELB,TRAF2
Endocannabinoid Cancer Inhibition Pathway	0.311	0.0219	#NUM!	1/137 (1%)	0/137 (0%)	2/137 (1%)	134/137 (98%)	CDKN1A,MAP2K6,SRC
CDP-diacylglycerol Biosynthesis I	0.311	0.037	#NUM!	1/27 (4%)	0/27 (0%)	0/27 (0%)	26/27 (96%)	GPD2
Superpathway of Cholesterol Biosynthesis	0.311	0.037	#NUM!	1/27 (4%)	0/27 (0%)	0/27 (0%)	26/27 (96%)	DHCR7
Cyclins and Cell Cycle Regulation	0.306	0.0247	#NUM!	1/81 (1%)	0/81 (0%)	1/81 (1%)	79/81 (98%)	CDKN1A,PPM1L
FcγRIIB Signaling in B Lymphocytes	0.295	0.0241	#NUM!	1/83 (1%)	0/83 (0%)	1/83 (1%)	81/83 (98%)	CACNG7,RRAS
IL-15 Signaling	0.295	0.0241	#NUM!	0/83 (0%)	0/83 (0%)	2/83 (2%)	81/83 (98%)	RELB,RRAS
Phosphatidylglycerol Biosynthesis II (Non-plastidic)	0.293	0.0345	#NUM!	1/29 (3%)	0/29 (0%)	0/29 (0%)	28/29 (97%)	GPD2
Role of Osteoblasts, Osteoclasts and Chondrocytes in Rheumatoid Arthritis	0.293	0.0197	#NUM!	2/203 (1%)	0/203 (0%)	2/203 (1%)	199/203 (98%)	MAP2K6,SRC,TAB2,TRAF2
Autophagy	0.29	0.0196	1	2/204 (1%)	0/204 (0%)	2/204 (1%)	200/204 (98%)	FGF2,MAP1LC3A,PPM1L,TLR4
Osteoarthritis Pathway	0.289	0.0195	#NUM!	2/205 (1%)	0/205 (0%)	2/205 (1%)	201/205 (98%)	FGF2,ITGA4,RELB,TLR4
Unfolded protein response	0.289	0.0235	#NUM!	0/85 (0%)	0/85 (0%)	2/85 (2%)	83/85 (98%)	CD82,TRAF2
SPINK1 Pancreatic Cancer Pathway	0.287	0.0333	#NUM!	0/30 (0%)	0/30 (0%)	1/30 (3%)	29/30 (97%)	KLK3
PDGF Signaling	0.285	0.0233	#NUM!	0/86 (0%)	0/86 (0%)	2/86 (2%)	84/86 (98%)	RRAS,SRC
Xenobiotic Metabolism PXR Signaling Pathway	0.284	0.0205	#NUM!	2/146 (1%)	0/146 (0%)	1/146 (1%)	143/146 (98%)	ALDH1L2,Ppp1cc,PPP1R14B
Th1 and Th2 Activation Pathway	0.283	0.0204	#NUM!	3/147 (2%)	0/147 (0%)	0/147 (0%)	144/147 (98%)	CD3E,IFNGR2,MAP2K6
CLEAR Signaling Pathway	0.283	0.0185	-0.447	2/271 (1%)	0/271 (0%)	3/271 (1%)	266/271 (98%)	CD63,FGF2,PPM1L,RRAS,TLR4
Superpathway of Methionine Degradation	0.283	0.0323	#NUM!	0/31 (0%)	0/31 (0%)	1/31 (3%)	30/31 (97%)	CDO1
NUR77 Signaling in T Lymphocytes	0.28	0.0227	#NUM!	1/88 (1%)	0/88 (0%)	1/88 (1%)	86/88 (98%)	CD3E,SIN3B
Ribonucleotide Reductase Signaling Pathway	0.279	0.0201	#NUM!	1/149 (1%)	0/149 (0%)	2/149 (1%)	146/149 (98%)	CDKN1A,EIF4E,SRC
Erythropoietin Signaling Pathway	0.279	0.0201	#NUM!	0/149 (0%)	0/149 (0%)	3/149 (2%)	146/149 (98%)	RELB,RRAS,SRC
IL-9 Signaling	0.278	0.0312	#NUM!	0/32 (0%)	0/32 (0%)	1/32 (3%)	31/32 (97%)	RELB
ERBB Signaling	0.274	0.0222	#NUM!	1/90 (1%)	0/90 (0%)	1/90 (1%)	88/90 (98%)	MAP2K6,RRAS
Synaptogenesis Signaling Pathway	0.274	0.0181	0.447	2/276 (1%)	0/276 (0%)	3/276 (1%)	271/276 (98%)	APOE,ITSN1,RAB3A,RRAS,SRC
Hematopoiesis from Pluripotent Stem Cells	0.272	0.0303	#NUM!	1/33 (3%)	0/33 (0%)	0/33 (0%)	32/33 (97%)	CD3E
Prolactin Signaling	0.272	0.022	#NUM!	1/91 (1%)	0/91 (0%)	1/91 (1%)	89/91 (98%)	LRRC38,RRAS
Androgen Signaling	0.269	0.0196	#NUM!	1/153 (1%)	0/153 (0%)	2/153 (1%)	150/153 (98%)	CACNG7,RELB,SRC
Non-Small Cell Lung Cancer Signaling	0.269	0.0217	#NUM!	1/92 (1%)	0/92 (0%)	1/92 (1%)	90/92 (98%)	RRAS,RXRG
Cell Cycle Regulation by BTG Family Proteins	0.267	0.0294	#NUM!	1/34 (3%)	0/34 (0%)	0/34 (0%)	33/34 (97%)	PPM1L
ATM Signaling	0.266	0.0215	#NUM!	1/93 (1%)	0/93 (0%)	1/93 (1%)	91/93 (98%)	CDKN1A,PPM1L
HER-2 Signaling in Breast Cancer	0.262	0.0183	2	0/219 (0%)	0/219 (0%)	4/219 (2%)	215/219 (98%)	CDKN1A,RELB,RRAS,SRC
IL-17A Signaling in Fibroblasts	0.261	0.0286	#NUM!	0/35 (0%)	0/35 (0%)	1/35 (3%)	34/35 (97%)	RELB
T Cell Exhaustion Signaling Pathway	0.26	0.0191	#NUM!	2/157 (1%)	0/157 (0%)	1/157 (1%)	154/157 (98%)	CD3E,PPM1L,RRAS
VEGF Signaling	0.255	0.0208	#NUM!	0/96 (0%)	0/96 (0%)	2/96 (2%)	94/96 (98%)	RRAS,SRC
Chaperone Mediated Autophagy Signaling Pathway	0.25	0.0179	-1	1/224 (0%)	0/224 (0%)	3/224 (1%)	220/224 (98%)	CD3E,EEF1A2,GPX4,PSME2
Tumor Microenvironment Pathway	0.248	0.0186	#NUM!	1/161 (1%)	0/161 (0%)	2/161 (1%)	158/161 (98%)	FGF2,RELB,RRAS
Amyotrophic Lateral Sclerosis Signaling	0.246	0.0202	#NUM!	1/99 (1%)	0/99 (0%)	1/99 (1%)	97/99 (98%)	CACNG7,GDNF
Cytotoxic T Lymphocyte-mediated Apoptosis of Target Cells	0.246	0.0263	#NUM!	1/38 (3%)	0/38 (0%)	0/38 (0%)	37/38 (97%)	CD3E
Primary Immunodeficiency Signaling	0.246	0.0263	#NUM!	1/38 (3%)	0/38 (0%)	0/38 (0%)	37/38 (97%)	CD3E
Antiproliferative Role of TOB in T Cell Signaling	0.246	0.0263	#NUM!	1/38 (3%)	0/38 (0%)	0/38 (0%)	37/38 (97%)	CD3E
Nitric Oxide Signaling in the Cardiovascular System	0.246	0.02	#NUM!	1/100 (1%)	0/100 (0%)	1/100 (1%)	98/100 (98%)	ATP2A1,CACNG7
Apoptosis Signaling	0.246	0.02	#NUM!	0/100 (0%)	0/100 (0%)	2/100 (2%)	98/100 (98%)	RELB,RRAS
Sumoylation Pathway	0.246	0.02	#NUM!	0/100 (0%)	0/100 (0%)	2/100 (2%)	98/100 (98%)	RHOC,RND1
CCR5 Signaling in Macrophages	0.243	0.0198	#NUM!	2/101 (2%)	0/101 (0%)	0/101 (0%)	99/101 (98%)	CACNG7,CD3E
Role of OCT4 in Mammalian Embryonic Stem Cell Pluripotency	0.243	0.0256	#NUM!	1/39 (3%)	0/39 (0%)	0/39 (0%)	38/39 (97%)	PHC1
Retinoic acid Mediated Apoptosis Signaling	0.229	0.0244	#NUM!	1/41 (2%)	0/41 (0%)	0/41 (0%)	40/41 (98%)	RXRG
Neurovascular Coupling Signaling Pathway	0.225	0.0175	#NUM!	3/171 (2%)	0/171 (0%)	0/171 (0%)	168/171 (98%)	CACNG7,LRRC38,PLA2G5
Oncostatin M Signaling	0.225	0.0238	#NUM!	0/42 (0%)	0/42 (0%)	1/42 (2%)	41/42 (98%)	RRAS
Apelin Pancreas Signaling Pathway	0.225	0.0238	#NUM!	0/42 (0%)	0/42 (0%)	1/42 (2%)	41/42 (98%)	RELB
DNA damage-induced 14-3-3σ Signaling	0.219	0.0233	#NUM!	0/43 (0%)	0/43 (0%)	1/43 (2%)	42/43 (98%)	CDKN1A
Graft-versus-Host Disease Signaling	0.214	0.0227	#NUM!	1/44 (2%)	0/44 (0%)	0/44 (0%)	43/44 (98%)	CD3E
BER (Base Excision Repair) Pathway	0.214	0.0227	#NUM!	1/44 (2%)	0/44 (0%)	0/44 (0%)	43/44 (98%)	MAP2K6
ICOS-ICOSL Signaling in T Helper Cells	0.208	0.018	#NUM!	1/111 (1%)	0/111 (0%)	1/111 (1%)	109/111 (98%)	CD3E,RELB
Chondroitin Sulfate Biosynthesis	0.204	0.0217	#NUM!	1/46 (2%)	0/46 (0%)	0/46 (0%)	45/46 (98%)	XYLT1
Pulmonary Healing Signaling Pathway	0.204	0.0167	#NUM!	0/180 (0%)	0/180 (0%)	3/180 (2%)	177/180 (98%)	RRAS,SRC,TLR4
B Cell Receptor Signaling	0.199	0.0165	#NUM!	1/182 (1%)	0/182 (0%)	2/182 (1%)	179/182 (98%)	MAP2K6,RELB,RRAS
Renin-Angiotensin Signaling	0.198	0.0174	#NUM!	0/115 (0%)	0/115 (0%)	2/115 (2%)	113/115 (98%)	RELB,RRAS
GP6 Signaling Pathway	0.198	0.0174	#NUM!	2/115 (2%)	0/115 (0%)	0/115 (0%)	113/115 (98%)	COL24A1,COL9A1
Dermatan Sulfate Biosynthesis	0.198	0.0208	#NUM!	1/48 (2%)	0/48 (0%)	0/48 (0%)	47/48 (98%)	XYLT1
UVB-Induced MAPK Signaling	0.198	0.0208	#NUM!	1/48 (2%)	0/48 (0%)	0/48 (0%)	47/48 (98%)	EIF4E
Sertoli Cell-Sertoli Cell Junction Signaling	0.196	0.0162	#NUM!	1/185 (1%)	0/185 (0%)	2/185 (1%)	182/185 (98%)	ITGA4,RRAS,SRC
MYC Mediated Apoptosis Signaling	0.196	0.0204	#NUM!	0/49 (0%)	0/49 (0%)	1/49 (2%)	48/49 (98%)	TRAF2
FAT10 Cancer Signaling Pathway	0.196	0.0204	#NUM!	0/49 (0%)	0/49 (0%)	1/49 (2%)	48/49 (98%)	RELB
Activation of IRF by Cytosolic Pattern Recognition Receptors	0.194	0.02	#NUM!	0/50 (0%)	0/50 (0%)	1/50 (2%)	49/50 (98%)	RELB
Allograft Rejection Signaling	0.194	0.02	#NUM!	1/50 (2%)	0/50 (0%)	0/50 (0%)	49/50 (98%)	CD3E
Cancer Drug Resistance By Drug Efflux	0.194	0.02	#NUM!	0/50 (0%)	0/50 (0%)	1/50 (2%)	49/50 (98%)	RRAS
CCR3 Signaling in Eosinophils	0.194	0.0168	#NUM!	1/119 (1%)	0/119 (0%)	1/119 (1%)	117/119 (98%)	PLA2G5,RRAS
CD28 Signaling in T Helper Cells	0.194	0.0167	#NUM!	1/120 (1%)	0/120 (0%)	1/120 (1%)	118/120 (98%)	CD3E,RELB
Xenobiotic Metabolism General Signaling Pathway	0.194	0.0167	#NUM!	1/120 (1%)	0/120 (0%)	1/120 (1%)	118/120 (98%)	MAP2K6,RRAS
Autoimmune Thyroid Disease Signaling	0.194	0.0196	#NUM!	1/51 (2%)	0/51 (0%)	0/51 (0%)	50/51 (98%)	CD3E
Glioma Signaling	0.194	0.0165	#NUM!	0/121 (0%)	0/121 (0%)	2/121 (2%)	119/121 (98%)	CDKN1A,RRAS
Gαi Signaling	0.194	0.0165	#NUM!	0/121 (0%)	0/121 (0%)	2/121 (2%)	119/121 (98%)	RRAS,SRC
White Adipose Tissue Browning Pathway	0.194	0.0165	#NUM!	2/121 (2%)	0/121 (0%)	0/121 (0%)	119/121 (98%)	CACNG7,RXRG
FAT10 Signaling Pathway	0.192	0.0192	#NUM!	0/52 (0%)	0/52 (0%)	1/52 (2%)	51/52 (98%)	PSME2
Protein Ubiquitination Pathway	0.191	0.0153	#NUM!	0/262 (0%)	0/262 (0%)	4/262 (2%)	258/262 (98%)	HSPB1,HSPB7,PSME2,UBE2E2
Role of NFAT in Regulation of the Immune Response	0.19	0.0155	#NUM!	1/193 (1%)	0/193 (0%)	2/193 (1%)	190/193 (98%)	CD3E,RELB,RRAS
Role of Pattern Recognition Receptors in Recognition of Bacteria and Viruses	0.189	0.0161	#NUM!	0/124 (0%)	0/124 (0%)	2/124 (2%)	122/124 (98%)	RELB,TLR4
fMLP Signaling in Neutrophils	0.189	0.0161	#NUM!	0/124 (0%)	0/124 (0%)	2/124 (2%)	122/124 (98%)	RELB,RRAS
PCP (Planar Cell Polarity) Pathway	0.187	0.0185	#NUM!	1/54 (2%)	0/54 (0%)	0/54 (0%)	53/54 (98%)	LGR4
EGF Signaling	0.183	0.0182	#NUM!	0/55 (0%)	0/55 (0%)	1/55 (2%)	54/55 (98%)	SRC
Heparan Sulfate Biosynthesis	0.18	0.0179	#NUM!	1/56 (2%)	0/56 (0%)	0/56 (0%)	55/56 (98%)	XYLT1
Eicosanoid Signaling	0.18	0.0179	#NUM!	1/56 (2%)	0/56 (0%)	0/56 (0%)	55/56 (98%)	PLA2G5
Polyamine Regulation in Colon Cancer	0.178	0.0175	#NUM!	1/57 (2%)	0/57 (0%)	0/57 (0%)	56/57 (98%)	MAP2K6
Endometrial Cancer Signaling	0.178	0.0175	#NUM!	0/57 (0%)	0/57 (0%)	1/57 (2%)	56/57 (98%)	RRAS
eNOS Signaling	0.177	0.0154	#NUM!	0/130 (0%)	0/130 (0%)	2/130 (2%)	128/130 (98%)	CHRNA1,CHRNB1
SPINK1 General Cancer Pathway	0.17	0.0169	#NUM!	0/59 (0%)	0/59 (0%)	1/59 (2%)	58/59 (98%)	RRAS
Adipogenesis pathway	0.17	0.015	#NUM!	1/133 (1%)	0/133 (0%)	1/133 (1%)	131/133 (98%)	FGF2,SIN3B
Stearate Biosynthesis I (Animals)	0.169	0.0167	#NUM!	0/60 (0%)	0/60 (0%)	1/60 (2%)	59/60 (98%)	FASN
IL-2 Signaling	0.169	0.0167	#NUM!	0/60 (0%)	0/60 (0%)	1/60 (2%)	59/60 (98%)	RRAS
Gustation Pathway	0.168	0.0148	#NUM!	2/135 (1%)	0/135 (0%)	0/135 (0%)	133/135 (99%)	CACNG7,SCN4B
IL-17A Signaling in Airway Cells	0.168	0.0164	#NUM!	0/61 (0%)	0/61 (0%)	1/61 (2%)	60/61 (98%)	RELB
Role of JAK1 and JAK3 in γc Cytokine Signaling	0.168	0.0164	#NUM!	0/61 (0%)	0/61 (0%)	1/61 (2%)	60/61 (98%)	RRAS
Thrombopoietin Signaling	0.168	0.0161	#NUM!	0/62 (0%)	0/62 (0%)	1/62 (2%)	61/62 (98%)	RRAS
Mitotic Roles of Polo-Like Kinase	0.168	0.0161	#NUM!	1/62 (2%)	0/62 (0%)	0/62 (0%)	61/62 (98%)	PPM1L
ERB2-ERBB3 Signaling	0.168	0.0161	#NUM!	0/62 (0%)	0/62 (0%)	1/62 (2%)	61/62 (98%)	RRAS
Remodeling of Epithelial Adherens Junctions	0.168	0.0161	#NUM!	0/62 (0%)	0/62 (0%)	1/62 (2%)	61/62 (98%)	SRC
Pyridoxal 5'-phosphate Salvage Pathway	0.165	0.0159	#NUM!	1/63 (2%)	0/63 (0%)	0/63 (0%)	62/63 (98%)	MAP2K6
ERBB4 Signaling	0.158	0.0154	#NUM!	0/65 (0%)	0/65 (0%)	1/65 (2%)	64/65 (98%)	RRAS
Cell Cycle: G1/S Checkpoint Regulation	0.156	0.0152	#NUM!	0/66 (0%)	0/66 (0%)	1/66 (2%)	65/66 (98%)	CDKN1A
Growth Hormone Signaling	0.153	0.0149	#NUM!	1/67 (1%)	0/67 (0%)	0/67 (0%)	66/67 (99%)	RPS6KA2
NAD Signaling Pathway	0	0.008	#NUM!	1/125 (1%)	0/125 (0%)	0/125 (0%)	124/125 (99%)	FGF2
Pyroptosis Signaling Pathway	0	0.0132	#NUM!	0/76 (0%)	0/76 (0%)	1/76 (1%)	75/76 (99%)	TLR4
IL-13 Signaling Pathway	0	0.012	#NUM!	0/83 (0%)	0/83 (0%)	1/83 (1%)	82/83 (99%)	SRC
CDX Gastrointestinal Cancer Signaling Pathway	0	0.00617	#NUM!	0/162 (0%)	0/162 (0%)	1/162 (1%)	161/162 (99%)	RELB
Macrophage Classical Activation Signaling Pathway	0	0.0137	#NUM!	1/146 (1%)	0/146 (0%)	1/146 (1%)	144/146 (99%)	IFNGR2,TLR4
MicroRNA Biogenesis Signaling Pathway	0	0.0115	#NUM!	1/174 (1%)	0/174 (0%)	1/174 (1%)	172/174 (99%)	FGF2,RRAS
Multiple Sclerosis Signaling Pathway	0	0.0108	#NUM!	1/186 (1%)	0/186 (0%)	1/186 (1%)	184/186 (99%)	IFNGR2,TLR4
Pathogen Induced Cytokine Storm Signaling Pathway	0	0.0139	-1	3/288 (1%)	0/288 (0%)	1/288 (0%)	284/288 (99%)	COL24A1,COL9A1,IFNGR2,TLR4
Role Of Osteoblasts In Rheumatoid Arthritis Signaling Pathway	0	0.00503	#NUM!	0/199 (0%)	0/199 (0%)	1/199 (1%)	198/199 (99%)	SRC
Natural Killer Cell Signaling	0	0.0116	#NUM!	0/172 (0%)	0/172 (0%)	2/172 (1%)	170/172 (99%)	RELB,RRAS
Leukocyte Extravasation Signaling	0	0.0115	#NUM!	1/174 (1%)	0/174 (0%)	1/174 (1%)	172/174 (99%)	ITGA4,SRC
Huntington's Disease Signaling	0	0.00382	#NUM!	0/262 (0%)	0/262 (0%)	1/262 (0%)	261/262 (100%)	PSME2
ABRA Signaling Pathway	0	0.0115	#NUM!	0/87 (0%)	0/87 (0%)	1/87 (1%)	86/87 (99%)	MYOG
NRF2-mediated Oxidative Stress Response	0	0.0102	#NUM!	1/197 (1%)	0/197 (0%)	1/197 (1%)	195/197 (99%)	MAP2K6,RRAS
Mitochondrial Dysfunction	0	0.00968	#NUM!	2/310 (1%)	0/310 (0%)	1/310 (0%)	307/310 (99%)	CACNG7,GPD2,GPX4
Role of BRCA1 in DNA Damage Response	0	0.0135	#NUM!	0/74 (0%)	0/74 (0%)	1/74 (1%)	73/74 (99%)	CDKN1A
α-Adrenergic Signaling	0	0.0099	#NUM!	0/101 (0%)	0/101 (0%)	1/101 (1%)	100/101 (99%)	RRAS
IL-3 Signaling	0	0.013	#NUM!	0/77 (0%)	0/77 (0%)	1/77 (1%)	76/77 (99%)	RRAS
Airway Pathology in Chronic Obstructive Pulmonary Disease	0	0.012	#NUM!	1/83 (1%)	0/83 (0%)	0/83 (0%)	82/83 (99%)	FGF2
Relaxin Signaling	0	0.00699	#NUM!	0/143 (0%)	0/143 (0%)	1/143 (1%)	142/143 (99%)	RELB
Factors Promoting Cardiogenesis in Vertebrates	0	0.0147	#NUM!	1/136 (1%)	0/136 (0%)	1/136 (1%)	134/136 (99%)	PLCD3,PLCL1
Corticotropin Releasing Hormone Signaling	0	0.00752	#NUM!	1/133 (1%)	0/133 (0%)	0/133 (0%)	132/133 (99%)	CACNG7
Role of NANOG in Mammalian Embryonic Stem Cell Pluripotency	0	0.00893	#NUM!	0/112 (0%)	0/112 (0%)	1/112 (1%)	111/112 (99%)	RRAS
Renal Cell Carcinoma Signaling	0	0.0132	#NUM!	0/76 (0%)	0/76 (0%)	1/76 (1%)	75/76 (99%)	RRAS
Systemic Lupus Erythematosus Signaling	0	0.0114	#NUM!	1/176 (1%)	0/176 (0%)	1/176 (1%)	174/176 (99%)	CD3E,RRAS
Hereditary Breast Cancer Signaling	0	0.0146	#NUM!	0/137 (0%)	0/137 (0%)	2/137 (1%)	135/137 (99%)	CDKN1A,RRAS
Ovarian Cancer Signaling	0	0.0138	#NUM!	0/145 (0%)	0/145 (0%)	2/145 (1%)	143/145 (99%)	RRAS,SRC
Neuroprotective Role of THOP1 in Alzheimer's Disease	0	0.0125	#NUM!	0/80 (0%)	0/80 (0%)	1/80 (1%)	79/80 (99%)	KLK3
Mouse Embryonic Stem Cell Pluripotency	0	0.01	#NUM!	0/100 (0%)	0/100 (0%)	1/100 (1%)	99/100 (99%)	RRAS
Transcriptional Regulatory Network in Embryonic Stem Cells	0	0.0138	#NUM!	1/145 (1%)	0/145 (0%)	1/145 (1%)	143/145 (99%)	FGF2,RRAS
Ephrin B Signaling	0	0.0147	#NUM!	1/68 (1%)	0/68 (0%)	0/68 (0%)	67/68 (99%)	ITSN1
Salvage Pathways of Pyrimidine Ribonucleotides	0	0.0109	#NUM!	1/92 (1%)	0/92 (0%)	0/92 (0%)	91/92 (99%)	MAP2K6
Gαs Signaling	0	0.00962	#NUM!	0/104 (0%)	0/104 (0%)	1/104 (1%)	103/104 (99%)	SRC
Granulocyte Adhesion and Diapedesis	0	0.0069	#NUM!	1/145 (1%)	0/145 (0%)	0/145 (0%)	144/145 (99%)	ITGA4
GABA Receptor Signaling	0	0.00943	#NUM!	1/106 (1%)	0/106 (0%)	0/106 (0%)	105/106 (99%)	CACNG7
WNT/β-catenin Signaling	0	0.0127	#NUM!	1/158 (1%)	0/158 (0%)	1/158 (1%)	156/158 (99%)	PPM1L,SRC
IGF-1 Signaling	0	0.0098	#NUM!	0/102 (0%)	0/102 (0%)	1/102 (1%)	101/102 (99%)	RRAS
cAMP-mediated signaling	0	0.00508	#NUM!	0/197 (0%)	0/197 (0%)	1/197 (1%)	196/197 (99%)	SRC
Hypoxia Signaling in the Cardiovascular System	0	0.0141	#NUM!	0/71 (0%)	0/71 (0%)	1/71 (1%)	70/71 (99%)	UBE2E2
PD-1, PD-L1 cancer immunotherapy pathway	0	0.0106	#NUM!	1/94 (1%)	0/94 (0%)	0/94 (0%)	93/94 (99%)	IFNGR2
Th2 Pathway	0	0.00855	#NUM!	1/117 (1%)	0/117 (0%)	0/117 (0%)	116/117 (99%)	CD3E
Sirtuin Signaling Pathway	0	0.00755	#NUM!	0/265 (0%)	0/265 (0%)	2/265 (1%)	263/265 (99%)	MAP1LC3A,RELB
Apelin Adipocyte Signaling Pathway	0	0.013	#NUM!	0/77 (0%)	0/77 (0%)	1/77 (1%)	76/77 (99%)	GPX4
Inhibition of ARE-Mediated mRNA Degradation Pathway	0	0.0132	#NUM!	1/152 (1%)	0/152 (0%)	1/152 (1%)	150/152 (99%)	PPM1L,PSME2
Regulation Of The Epithelial Mesenchymal Transition In Development Pathway	0	0.0128	#NUM!	0/78 (0%)	0/78 (0%)	1/78 (1%)	77/78 (99%)	RELB
